# Supplementary material for: Mixed Response to Cancer Immunotherapy is Driven by Intratumor Heterogeneity and Differential Interlesion Immune Infiltration
Source: Cancer Res Commun. 2022 Jul 28;2(7):739–53. doi: 10.1158/2767-9764.CRC-22-0050 (PMC10010332; doi:10.1158/2767-9764.CRC-22-0050)
Supplement: Supplementary Table S5 — Comparison of RNA-seq. [file crc-22-0050-s11.xlsx]

## Sheet: nexseq_exprTable-20220412
NCBI-Entrez ID	Symbol	1C11 log2 CPM	2D10 log2 CPM	log2 FC	pGET
19245	Ptp4a3	-2.89488	3.91009	10.7928	4.73689e-39
380669	Lin28b	-2.89488	2.92901	9.79981	2.8007e-25
26377	Dapp1	-2.89488	2.63438	9.49968	1.35626e-21
14806	Grik2	-2.89488	2.52644	9.38941	2.72097e-20
100041694	Gm10451	-2.89488	2.49406	9.35629	6.51984e-20
327812	Gm15663	-2.89488	1.86843	8.71263	5.41924e-14
100502932	Gm13544	-2.89488	1.81699	8.65932	1.49345e-13
380863	Tmem171	-2.89488	1.67976	8.51673	1.97336e-12
20754	Sprr1b	-2.89488	1.65067	8.48644	3.33429e-12
21824	Thbd	-2.89488	1.3941	8.21808	2.45934e-10
12686	Elovl3	-2.89488	1.32214	8.14239	4.26767e-10
243025	Tmem156	-2.89488	0.991909	7.79233	3.94049e-08
239790	Ostn	-2.89488	0.682711	7.45961	1.3552e-06
100042776	Eif1ad6	-2.89488	0.624063	7.39585	2.47519e-06
109620	Dsp	-2.89488	0.49909	7.2592	8.35118e-06
67928	Abca14	-2.89488	0.362256	7.10825	2.86152e-05
211612	Ptchd1	-2.89488	0.362256	7.10825	2.86152e-05
74591	Abca12	-2.89488	0.288643	7.0264	5.32834e-05
20344	Selp	-2.89488	0.288643	7.0264	5.32834e-05
74597	4833418N02Rik	-2.89488	0.288643	7.0264	5.32834e-05
328918	Zscan30	-2.89488	0.288643	7.0264	5.32834e-05
234290	BC030500	-2.89488	0.288643	7.0264	5.32834e-05
69635	Dapk1	-1.52689	4.80477	6.97627	6.41178e-53
436468	Trav15d-1-dv6d-1	-2.89488	0.211071	6.93963	9.96168e-05
21818	Tgm3	-2.89488	0.211071	6.93963	9.96168e-05
11304	Abca4	-2.89488	0.211071	6.93963	9.96168e-05
208080	Ubap1l	-2.89488	0.211071	6.93963	9.96168e-05
78771	Mctp1	-2.28415	2.73481	6.36446	4.31189e-20
56338	Txnip	1.85062	8.10075	6.3008	8.45115e-106
100043335	Gm4371	-1.25883	3.93443	5.69924	1.31591e-34
23972	Papss2	-2.28415	2.01257	5.62401	6.54767e-14
233801	Acsm4	-2.28415	1.89348	5.50091	7.2951e-13
56546	Sec1	-1.52689	3.21388	5.37215	3.73178e-24
105844	Card10	-1.85639	2.55812	5.26271	6.03474e-17
238690	Zfp458	-2.28415	1.59068	5.18623	1.79489e-10
320214	Cfap91	-1.52689	2.94107	5.09521	1.64762e-20
93840	Vangl2	-1.85639	2.32024	5.01917	1.38632e-14
109050	Inka2	-2.28415	1.35857	4.94308	6.93678e-09
100038712	Gm10516	-1.85639	2.20493	4.90074	1.87074e-13
17035	Lxn	-1.85639	2.16434	4.859	5.0847e-14
545291	Hpse2	-2.28415	1.24639	4.82486	2.01468e-08
329375	Cfap77	-2.28415	1.20698	4.7832	3.4461e-08
330267	Thsd7a	-1.52689	2.63438	4.78281	6.79579e-17
385377	Pnma5	0.93049	5.57811	4.74252	5.30199e-52
54139	Irf6	-2.28415	1.08182	4.65047	1.75007e-07
56532	Ripk3	-0.837527	3.41754	4.60612	2.15968e-24
212448	9330159F19Rik	-1.25883	2.84162	4.59278	2.38317e-18
22029	Traf1	-0.129896	4.20838	4.54252	8.40093e-33
14726	Pdpn	-1.03285	3.10014	4.54193	9.59574e-21
19281	Ptprt	-2.28415	0.944762	4.50428	9.08175e-07
16326	Inhbe	-0.837527	3.30069	4.48783	1.22125e-22
20259	Scin	-1.85639	1.76366	4.44489	9.12761e-11
320664	Cass4	-0.24633	3.92839	4.39636	2.14685e-29
68553	Col6a4	-1.85639	1.67976	4.35766	3.93459e-10
18707	Pik3cd	-1.25883	2.5737	4.31958	2.22605e-15
242894	Actr3b	-1.52689	2.12258	4.25822	7.29609e-12
446099	Nlrp4e	-1.25883	2.51034	4.25482	1.07797e-14
15896	Icam2	-2.28415	0.682711	4.22195	1.47851e-05
77569	Limch1	-2.28415	0.682711	4.22195	1.47851e-05
328573	4930407I10Rik	-2.28415	0.624063	4.1582	2.59951e-05
622523	Gm6329	-0.837527	2.9649	4.14712	2.51002e-18
225579	Slc27a6	-1.85639	1.46265	4.13092	1.27489e-08
239552	Apol8	3.05019	7.12907	4.0997	5.39695e-58
232889	Pla2g4c	-2.28415	0.562929	4.09149	4.57911e-05
382019	Zfp882	-1.03285	2.60436	4.0373	5.88776e-15
396184	Flrt1	-1.85639	1.35857	4.02166	5.82615e-08
21345	Tagln	-2.28415	0.49909	4.02155	8.08043e-05
13368	Dffb	3.98779	7.96704	3.99004	2.6064e-60
18573	Pde1a	-0.665521	2.98834	3.95255	6.61053e-18
320273	B230208H11Rik	-2.28415	0.432295	3.94804	0.000142819
76113	Lpo	-2.28415	0.432295	3.94804	0.000142819
107477	Guca1b	-2.28415	0.432295	3.94804	0.000142819
207920	Esrp1	-2.28415	0.432295	3.94804	0.000142819
69815	Krtcap3	-2.28415	0.432295	3.94804	0.000142819
107528	Magee1	-1.25883	2.16434	3.89995	1.7031e-11
80976	Syt13	-2.28415	0.362256	3.87059	0.000252789
18616	Peg3	-2.28415	0.362256	3.87059	0.000252789
54427	Dnmt3l	-1.85639	1.20698	3.86178	2.70647e-07
668139	Gm8995	-0.511855	3.07846	3.85445	3.07962e-18
11567	Avil	3.6065	7.41994	3.82739	1.53417e-54
100504676	NA	-2.28415	0.288643	3.78875	0.000447975
74684	4930451G09Rik	-2.28415	0.288643	3.78875	0.000447975
70433	Draxin	-2.28415	0.288643	3.78875	0.000447975
73703	Dppa2	-0.0221617	3.50951	3.71321	1.83031e-21
53867	Col5a3	1.03396	4.62579	3.6761	1.96351e-31
18208	Ntn1	-0.511855	2.87972	3.65248	6.61574e-16
226922	Kcnq5	-0.24633	3.16329	3.62281	4.51532e-18
117606	Boc	-2.28415	0.12909	3.60965	0.00141036
83558	Tex11	-2.28415	0.12909	3.60965	0.00141036
74846	4930405A21Rik	-1.52689	1.49574	3.60778	4.82185e-08
20963	Syk	-1.85639	0.944762	3.58286	6.10365e-06
100502846	Gm19410	1.87869	5.40603	3.57337	5.83424e-37
77777	Ulbp1	-0.372993	2.95303	3.55945	3.65739e-16
69405	1700019E08Rik	-1.85639	0.896022	3.53064	1.03095e-05
20668	Sox13	-2.28415	0.0421677	3.51101	0.00250381
17339	Mip	-2.28415	0.0421677	3.51101	0.00250381
11720	Mat1a	-2.28415	0.0421677	3.51101	0.00250381
230678	Tmem125	-2.28415	0.0421677	3.51101	0.00250381
667421	Gm16443	-2.28415	0.0421677	3.51101	0.00250381
330695	Ctxn1	-2.28415	0.0421677	3.51101	0.00250381
243743	Plxna4	-1.03285	2.07958	3.49906	4.20033e-10
20537	Slc5a1	-0.511855	2.72088	3.49071	3.0625e-14
26364	Adgre5	-1.85639	0.845578	3.47646	1.7433e-05
71776	Tha1	-0.0221617	3.21388	3.4139	1.44911e-17
78611	Btbd19	2.1329	5.49872	3.40386	1.27132e-35
14115	Fbln2	-1.25883	1.67976	3.39861	6.37385e-08
668620	Zfp936	-0.665521	2.44408	3.39758	3.80607e-12
100043133	9130023H24Rik	-1.03285	1.9423	3.35735	3.40004e-09
16819	Lcn2	-0.837527	2.16434	3.3289	3.31705e-10
14786	Grb7	-0.129896	2.98834	3.30924	1.99861e-15
57429	Sult5a1	-1.52689	1.20698	3.30399	1.46665e-06
100503714	NA	-0.837527	2.12258	3.28592	7.4142e-10
11419	Asic1	-0.837527	2.10124	3.26393	1.11003e-09
19733	Rgn	-1.25883	1.52808	3.24037	5.91305e-07
330122	Cxcl3	-1.85639	0.624063	3.23677	0.000143701
73845	Ankrd42	-1.85639	0.624063	3.23677	0.000143701
71738	Mamdc2	0.698207	3.81498	3.22046	1.13318e-20
54598	Calcrl	-0.24633	2.76226	3.21518	1.53696e-13
217716	Mlh3	2.08552	5.23777	3.19092	5.30819e-31
12832	Col5a2	-0.372993	2.58911	3.18866	2.82933e-12
100042940	Gm4117	-0.0221617	2.98834	3.18499	6.92734e-15
213068	Tmem71	-1.85639	0.562929	3.17007	0.000243751
58994	Smpd3	-1.85639	0.562929	3.17007	0.000243751
231842	Amz1	-0.0221617	2.94107	3.13695	2.46725e-14
104079	Nxph3	-1.25883	1.42878	3.13636	5.91441e-07
399558	Flrt2	0.566347	3.58063	3.12735	2.53487e-18
81879	Tfcp2l1	-0.837527	1.96611	3.12451	8.46169e-09
213236	Dnd1	-1.52689	1.03756	3.12415	1.05674e-05
239420	Csmd3	-0.511855	2.35672	3.11845	9.28042e-11
83430	Il23a	-1.85639	0.49909	3.10012	0.00041343
70097	Sash1	0.633783	3.61868	3.09225	2.04471e-18
211949	Spsb4	-0.372993	2.49406	3.09151	2.43064e-11
29861	Dpf1	3.66408	6.72739	3.07601	3.92427e-37
108154	Adamts6	-1.25883	1.35857	3.06261	1.50761e-06
80837	Rhoj	0.421211	3.3558	3.05934	2.80453e-16
103220	Ttc41	-1.85639	0.432295	3.02662	0.000700954
56508	Rapgef4	-1.52689	0.944762	3.02507	2.84737e-05
243634	Ano2	-1.25883	1.28476	2.98488	2.4095e-06
228140	Tnks1bp1	6.70652	9.68715	2.98215	3.58449e-41
654810	Appbp2os	-1.52689	0.896022	2.97285	4.67603e-05
338521	Fa2h	-1.52689	0.896022	2.97285	4.67603e-05
66949	Trim59	-0.511855	2.20493	2.96261	1.90195e-09
100272219	AA543186	-1.85639	0.362256	2.94917	0.00118753
110877	Slc18a1	-1.85639	0.362256	2.94917	0.00118753
414101	E130317F20Rik	-0.837527	1.79057	2.94273	1.50047e-07
241452	Dhrs9	-0.511855	2.18478	2.94189	2.7836e-09
64450	Gpr85	0.87583	3.72016	2.93313	4.45514e-18
170571	Cntnap4	0.259825	3.04532	2.92378	6.12308e-14
19273	Ptpru	-0.665521	1.96611	2.90611	2.86567e-08
21912	Tspan7	-0.665521	1.96611	2.90611	2.86567e-08
207683	Igsf11	0.421211	3.19385	2.89525	2.31785e-14
228869	Ncoa5	3.74255	6.61707	2.88631	1.97035e-33
12231	Btn1a1	-0.837527	1.73623	2.8863	3.42974e-07
94223	Dgcr8	3.12241	5.98146	2.87721	1.17891e-30
66277	Klf15	-0.0221617	2.67828	2.86934	1.20784e-11
67642	4930515G01Rik	-1.85639	0.288643	2.86732	0.00200946
100504207	Arhgap33os	-1.52689	0.793305	2.86238	0.000126105
242202	Pde5a	2.88011	5.70555	2.84687	6.435e-29
328309	Gm9776	-0.665521	1.89348	2.831	9.45399e-08
233912	Armc5	2.73411	5.53499	2.82454	7.81118e-28
319960	4930513N10Rik	-1.25883	1.12476	2.81561	1.5793e-05
330627	Trim66	2.15602	4.92807	2.80745	1.78182e-24
100039768	1700024F20Rik	-0.665521	1.86843	2.80506	1.40873e-07
319660	Agmo	-0.837527	1.65067	2.79727	1.18844e-06
629777	Zfp335os	-0.24633	2.3386	2.78216	1.37065e-09
100101919	Dnah7c	-1.85639	0.211071	2.78055	0.00339444
240753	Plekha6	-1.85639	0.211071	2.78055	0.00339444
23964	Tenm2	-1.85639	0.211071	2.78055	0.00339444
73422	Prox2	-1.85639	0.211071	2.78055	0.00339444
13419	Dnase1	-1.85639	0.211071	2.78055	0.00339444
320719	6030443J06Rik	-1.85639	0.211071	2.78055	0.00339444
56857	Slc37a2	-1.85639	0.211071	2.78055	0.00339444
55948	Sfn	-0.665521	1.84294	2.77865	2.09998e-07
12829	Col4a4	-1.25883	1.08182	2.77	2.5283e-05
208618	Etl4	1.3469	4.03352	2.7488	2.07853e-18
77583	Notum	-1.52689	0.682711	2.74274	0.000339552
21646	Tcte2	-1.52689	0.682711	2.74274	0.000339552
77803	Shisal2b	5.58602	8.32357	2.74078	2.22046e-34
75847	Crppa	-0.837527	1.59068	2.73471	2.72407e-06
243369	Sspo	2.97418	5.67157	2.71715	5.85458e-27
72962	Tymp	-1.03285	1.32214	2.71067	2.71364e-05
73648	2410012E07Rik	-0.24633	2.26374	2.70533	5.78702e-09
641368	Spint5	-0.24633	2.26374	2.70533	5.78702e-09
223881	Rnd1	2.36889	5.03605	2.69725	1.26246e-23
14082	Fadd	1.53503	4.17813	2.69717	6.25826e-19
100126243	A030001D20Rik	0.983154	3.59597	2.69275	1.08834e-15
12506	Cd48	-1.85639	0.12909	2.68822	0.00572059
17221	Cd46	-1.85639	0.12909	2.68822	0.00572059
442829	Ccin	-1.85639	0.12909	2.68822	0.00572059
330921	Pate2	-1.85639	0.12909	2.68822	0.00572059
664861	Gm7375	-1.85639	0.12909	2.68822	0.00572059
218214	Kdm1b	4.73912	7.39823	2.66485	1.89493e-31
68526	Gpr155	2.79429	5.42977	2.65771	4.23249e-25
76311	1110019D14Rik	0.633783	3.18374	2.65203	5.06359e-13
223664	Lrrc14	2.76451	5.38632	2.64446	1.05308e-24
620695	Gm13889	0.819018	3.37371	2.64398	4.77945e-14
320513	NA	-1.25883	0.944762	2.62381	0.000103608
109163	3010003L21Rik	-1.25883	0.944762	2.62381	0.000103608
228858	Gdap1l1	1.63716	4.20338	2.616	2.08056e-18
19395	Rasgrp2	-0.665521	1.67976	2.60917	2.31642e-06
100503332	Gm19639	0.819018	3.33766	2.60749	1.3164e-13
18126	Nos2	-0.837527	1.46265	2.60082	1.43018e-05
100503915	Smpd5	-0.372993	2.01257	2.59688	1.71009e-07
321000	Lrif1	2.71866	5.28585	2.59042	1.69348e-23
223838	Adamts20	-1.85639	0.0421677	2.58958	0.00961124
74307	1700092M07Rik	-1.85639	0.0421677	2.58958	0.00961124
109901	Cela1	-0.665521	1.65067	2.57888	3.45695e-06
241950	Bbs12	0.759877	3.2434	2.57579	5.76386e-13
72107	Dscc1	1.63716	4.16276	2.57509	8.64906e-18
329584	Slc2a4rg-ps	-0.837527	1.42878	2.56531	2.16324e-05
234915	Cep126	-0.837527	1.42878	2.56531	2.16324e-05
16469	Jrk	1.221	3.71315	2.55842	1.98981e-15
100503793	NA	-1.03285	1.16645	2.54623	3.35545e-05
106014	Tafa5	-1.03285	1.16645	2.54623	3.35545e-05
100503805	Gm19905	-1.52689	0.49909	2.54233	0.00148807
107869	Cth	-1.52689	0.49909	2.54233	0.00148807
100861745	NA	-1.52689	0.49909	2.54233	0.00148807
320642	A630066F11Rik	-0.837527	1.3941	2.52891	3.27027e-05
214642	Cped1	-0.837527	1.3941	2.52891	3.27027e-05
209334	Gen1	1.79278	4.27661	2.52788	4.93786e-18
14917	Gucy2c	0.87583	3.3193	2.52779	4.9744e-13
67724	Pop1	3.75775	6.27386	2.52727	2.70887e-26
14584	Gfpt2	-1.25883	0.845578	2.51741	0.000264517
78575	B430319G15Rik	-1.25883	0.845578	2.51741	0.000264517
69430	1700048O20Rik	2.32876	4.81136	2.51277	2.69333e-20
234889	Gucy1a2	-0.129896	2.20493	2.50894	4.62091e-08
100504389	9030407P20Rik	-0.372993	1.9181	2.49925	5.27277e-07
20265	Scn1a	0.698207	3.10014	2.49724	1.03057e-11
12190	Brca2	4.70817	7.19855	2.49611	6.36127e-28
27410	Abca3	-0.837527	1.35857	2.49156	4.94043e-05
93726	Rnase2a	-1.85639	-0.050329	2.4837	0.0160841
239827	Pigz	-1.85639	-0.050329	2.4837	0.0160841
407831	Tmem204	-1.85639	-0.050329	2.4837	0.0160841
77996	Cutal	-1.85639	-0.050329	2.4837	0.0160841
11628	Aicda	-1.85639	-0.050329	2.4837	0.0160841
67389	C1qtnf12	-0.24633	2.03526	2.47017	3.14541e-07
217262	Abca9	-1.52689	0.432295	2.46883	0.0024261
414111	C130083M11Rik	-0.837527	1.32214	2.45322	7.45732e-05
76509	Plet1	-0.837527	1.32214	2.45322	7.45732e-05
233908	Fus	5.64849	8.08962	2.44409	3.23198e-28
100861712	NA	1.17646	3.54945	2.44016	1.00714e-13
214855	Arid5a	2.62234	5.02476	2.42666	3.00113e-20
74666	Brme1	2.1329	4.5091	2.41025	6.78386e-18
14621	Gjb4	-1.03285	1.03756	2.4093	0.000128569
15413	Hoxb5	-1.25883	0.739068	2.40254	0.000672116
77940	A930004D18Rik	-1.25883	0.739068	2.40254	0.000672116
330217	Gal3st4	-1.25883	0.739068	2.40254	0.000672116
278087	Gm5071	-1.25883	0.739068	2.40254	0.000672116
100529075	Snord100	-1.52689	0.362256	2.39138	0.00394482
72014	Btbd17	-1.52689	0.362256	2.39138	0.00394482
338362	Ust	0.87583	3.18374	2.39041	1.35549e-11
23920	Insrr	-0.24633	1.9423	2.37416	9.39308e-07
76927	Tsacc	-0.837527	1.24639	2.37334	0.000112452
237769	NA	0.759877	3.0341	2.36345	1.14746e-10
664877	Gm7386	-1.03285	0.991909	2.36061	0.000200837
11839	Areg	0.93049	3.19385	2.34206	2.23357e-11
68230	1700102H20Rik	-1.25883	0.682711	2.34148	0.00106861
100217427	Snord52	-1.25883	0.682711	2.34148	0.00106861
70153	2210016F16Rik	3.59808	5.92337	2.33738	2.50302e-22
69903	Rasip1	-0.129896	2.03526	2.3342	7.86979e-07
67477	Abhd15	1.82199	4.10496	2.32473	2.16432e-15
67647	4930523C07Rik	-0.665521	1.3941	2.31052	8.39027e-05
66717	Ccdc96	-0.665521	1.3941	2.31052	8.39027e-05
72608	2700069I18Rik	-1.03285	0.944762	2.31022	0.000313333
100216532	Snord2	-1.52689	0.288643	2.30953	0.00639309
381373	Sp9	-1.52689	0.288643	2.30953	0.00639309
16193	Il6	-1.52689	0.288643	2.30953	0.00639309
223920	Soat2	2.28747	4.56473	2.30729	5.52437e-17
70333	Cd3eap	3.01269	5.29997	2.30537	6.74811e-20
15139	Hc	0.171814	2.3386	2.30157	6.41654e-08
11852	Rhob	4.94894	7.24002	2.29578	1.8508e-24
19153	Prx	1.63716	3.88534	2.2955	4.19936e-14
100862344	NA	-0.837527	1.16645	2.28878	0.000254748
57913	Pidd1	2.20118	4.45544	2.28604	1.85259e-16
68260	Trmt12	0.87583	3.07846	2.2836	1.7886e-10
11642	Akap3	-0.372993	1.70827	2.28161	1.06029e-05
269870	Zfp446	-0.0221617	2.10124	2.27798	6.58251e-07
242819	Rundc3b	-1.25883	0.624063	2.27772	0.00169524
192190	Pkhd1l1	-0.665521	1.35857	2.27317	0.000124562
70484	Slc35d2	1.03396	3.23363	2.27186	3.51858e-11
239546	Zfp647	1.03396	3.21388	2.25184	5.74914e-11
209086	Samd9l	4.78063	7.02099	2.2456	3.0764e-23
434438	Iho1	1.49932	3.69189	2.24423	8.88289e-13
18193	Nsd1	1.90622	4.10496	2.23748	2.04227e-14
235907	Zfp65	2.30826	4.51314	2.23408	5.36559e-16
74469	Taf7l	-0.511855	1.49574	2.22745	6.27333e-05
67164	Lipt2	0.171814	2.26374	2.22475	2.38606e-07
110809	Srsf1	6.59884	8.82067	2.2233	9.10264e-25
100502757	Gm17259	-1.52689	0.211071	2.22276	0.0103193
100504637	Gm20324	-1.52689	0.211071	2.22276	0.0103193
53608	Map3k6	2.98713	5.19055	2.22155	1.94057e-18
56807	Scamp5	1.87869	4.05588	2.21654	3.19745e-14
12905	Cradd	0.87583	3.0114	2.2155	6.56349e-10
380977	A330009N23Rik	-1.03285	0.845578	2.20382	0.000758987
207259	Zbtb7c	1.70144	3.86015	2.20316	2.90951e-13
100041639	Dynlt2a2	-0.837527	1.08182	2.19895	0.00057344
654822	D330041H03Rik	-0.837527	1.08182	2.19895	0.00057344
104910	Slc25a47	-0.665521	1.28476	2.19544	0.000273436
22341	Vegfc	0.93049	3.04532	2.19134	7.90025e-10
214601	Slc10a3	2.71866	4.88813	2.19121	5.17495e-17
278279	Tmtc2	2.1094	4.26706	2.19095	1.01145e-14
235582	Glyctk	-0.24633	1.76366	2.18905	1.19985e-05
77645	Ptprtos	2.24497	4.39534	2.18058	3.26163e-15
57896	Krcc1	3.12241	5.27636	2.17029	3.7632e-18
20535	Slc4a2	4.97842	7.14415	2.17022	3.75592e-22
654803	B130055M24Rik	0.633783	2.70682	2.16714	1.91045e-08
330301	Zfp786	0.566347	2.63438	2.1668	3.85493e-08
18671	Abcb1a	2.44596	4.58409	2.16429	1.26943e-15
101604	E430018J23Rik	-0.0221617	1.98953	2.16275	3.69141e-06
104080	Nxph4	-0.129896	1.86843	2.16175	6.58386e-06
107831	Adgrb1	-0.129896	1.86843	2.16175	6.58386e-06
104445	Cdc42ep1	3.23526	5.3819	2.16171	2.61994e-18
100504278	2810402E24Rik	-0.372993	1.59068	2.1591	4.70792e-05
12227	Btg2	1.70144	3.81498	2.15759	1.08552e-12
71310	Tbc1d9	2.62234	4.7544	2.15515	2.96689e-16
100504234	Ccdc170	-0.837527	1.03756	2.15185	0.000857787
209012	Ulk4	1.87869	3.98774	2.14786	2.16501e-13
100504196	Gm10023	-1.03285	0.793305	2.14753	0.00117769
216274	Cep290	3.86688	6.0032	2.146	1.03245e-19
20393	Sgk1	4.59005	6.71515	2.13094	6.87367e-21
71111	Gpr39	-1.52689	0.12909	2.13043	0.016576
74748	Slamf8	-1.52689	0.12909	2.13043	0.016576
67304	3110070M22Rik	-1.52689	0.12909	2.13043	0.016576
73486	1700084J12Rik	-1.52689	0.12909	2.13043	0.016576
98870	AI182371	-1.52689	0.12909	2.13043	0.016576
14725	Lrp2	-1.52689	0.12909	2.13043	0.016576
100503307	Gm15408	-1.52689	0.12909	2.13043	0.016576
234356	Csgalnact1	-1.52689	0.12909	2.13043	0.016576
83984	Tssk6	-1.52689	0.12909	2.13043	0.016576
71707	Ubiad1	3.39927	5.51293	2.12701	3.23262e-18
232223	Txnrd3	3.38955	5.50076	2.12465	3.89958e-18
21853	Timeless	4.71208	6.82175	2.11502	8.81038e-21
237886	Slfn9	4.72759	6.83716	2.11485	8.17488e-21
241118	Asic4	-0.665521	1.20698	2.11329	0.00040416
13211	Dhx9	5.83017	7.93347	2.10576	7.11037e-22
623273	Alms1-ps2	-0.837527	0.991909	2.10316	0.00128011
100502695	Gm17399	0.0780838	2.03526	2.09556	4.13172e-06
243813	Leng9	0.259825	2.2248	2.08601	1.00766e-06
85031	Pla1a	3.20232	5.26921	2.08205	6.18283e-17
71607	Snx20	1.4627	3.49322	2.08181	8.55895e-11
69706	Lrr1	1.76297	3.80181	2.08034	4.73318e-12
216188	Aldh1l2	7.46181	9.53442	2.0734	3.54872e-22
73516	1700086O06Rik	-0.24633	1.65067	2.07153	5.08771e-05
223650	Eppk1	-0.665521	1.16645	2.07039	0.00059626
109218	Tmem139	-0.665521	1.16645	2.07039	0.00059626
74954	4930503E14Rik	-1.25883	0.432295	2.06757	0.00664724
16476	Jun	5.52738	7.59046	2.06608	6.17438e-21
100861945	NA	-0.0221617	1.89348	2.06344	1.03465e-05
414108	9230114K14Rik	-0.372993	1.49574	2.05987	0.000142624
14632	Gli1	3.40893	5.45523	2.05937	3.56082e-17
18113	Nnmt	2.17878	4.20338	2.05543	2.71412e-13
224523	4732491K20Rik	-0.129896	1.76366	2.05309	2.69074e-05
232879	Zbtb45	2.1329	4.14722	2.04609	5.93066e-13
320174	A830082K12Rik	1.66966	3.67031	2.04463	2.87211e-11
218314	Zfp595	0.421211	2.35672	2.04219	5.00719e-07
69136	Tusc1	0.983154	2.95303	2.04126	9.18661e-09
26408	Map3k5	2.76451	4.78483	2.04072	4.84955e-15
83673	Snhg1	7.01311	9.05186	2.03981	1.91814e-21
13361	Dhfr	4.54259	6.57608	2.0394	2.85943e-19
14296	Frat1	0.171814	2.07958	2.03529	4.56294e-06
319997	A630001G21Rik	2.03652	4.03352	2.03088	2.24976e-12
72123	Ccdc71l	2.22324	4.22328	2.02974	3.67107e-13
70162	Hk1os	-1.03285	0.682711	2.02789	0.00281319
319727	A330035P11Rik	-1.03285	0.682711	2.02789	0.00281319
667705	Gm8773	-1.03285	0.682711	2.02789	0.00281319
12865	Cox7a1	-1.03285	0.682711	2.02789	0.00281319
629159	1700008J07Rik	-1.03285	0.682711	2.02789	0.00281319
11733	Ank1	-0.665521	1.12476	2.02617	0.000877812
19272	Ptprk	4.37041	6.384	2.02023	1.14745e-18
277414	Trp53i11	2.34896	4.34175	2.01994	2.69338e-13
329504	Lcmt2	2.34896	4.34175	2.01994	2.69338e-13
380711	Rap1gap2	1.76297	3.7341	2.012	2.53412e-11
73431	1700052K11Rik	0.983154	2.91684	2.00446	1.96623e-08
14118	Fbn1	4.97842	6.97627	2.00218	3.40234e-19
18160	Npr1	1.9858	3.95242	2.00148	7.57525e-12
72326	2500004C02Rik	-0.837527	0.896022	2.00054	0.00282728
100126034	Gm10644	-0.837527	0.896022	2.00054	0.00282728
228911	Tshz2	2.53684	4.5091	1.99593	1.05177e-13
94279	Sfxn2	2.96111	4.93412	1.9906	7.18743e-15
12569	Cdk5r1	-1.25883	0.362256	1.99012	0.0103994
14069	F8	-0.665521	1.08182	1.98056	0.00128926
17082	Il1rl1	4.2943	6.26669	1.97932	8.31232e-18
100043040	1110002L01Rik	1.03396	2.94107	1.97489	2.21699e-08
606736	C920009B18Rik	3.23526	5.19308	1.97227	1.97464e-15
16353	Ipw	1.08304	2.98834	1.97069	1.52043e-08
66730	4921531C22Rik	-0.129896	1.67976	1.96586	7.67142e-05
12354	Car7	-0.511855	1.24639	1.96531	0.000608709
18504	Pax2	-0.372993	1.3941	1.9533	0.000426762
67122	Nrarp	-0.372993	1.3941	1.9533	0.000426762
50723	Icosl	1.17646	3.0675	1.95196	1.18527e-08
94092	Trim16	1.82199	3.7341	1.95075	7.00496e-11
110417	Pigh	1.49932	3.40017	1.94932	1.2139e-09
51799	Rundc3a	1.42512	3.3193	1.9452	2.76821e-09
100041286	Snhg15	4.64011	6.57897	1.94428	8.66737e-18
15375	Foxa1	0.495603	2.3386	1.9417	1.37932e-06
76251	Ercc6l2	3.85985	5.78967	1.93911	2.29268e-16
114674	Gtf2ird2	2.26638	4.17302	1.93483	3.95866e-12
14859	Gsta3	-0.665521	1.03756	1.93346	0.00188854
14067	F5	-0.665521	1.03756	1.93346	0.00188854
338364	Trim65	0.633783	2.47759	1.93301	1.31972e-06
70312	Cactin	4.61946	6.54579	1.9318	1.37697e-17
20383	Srsf3	5.29717	7.2253	1.93155	2.21901e-18
19361	Rad51	5.64032	7.56486	1.92724	1.32348e-18
67307	Pbld2	-1.52689	-0.050329	1.92591	0.0419754
100503085	Klhl3	-1.52689	-0.050329	1.92591	0.0419754
544963	Iqgap2	-1.52689	-0.050329	1.92591	0.0419754
70281	2310068J16Rik	-1.52689	-0.050329	1.92591	0.0419754
414072	BC031361	-1.52689	-0.050329	1.92591	0.0419754
414095	B130034C11Rik	-1.52689	-0.050329	1.92591	0.0419754
93892	Pcdhb21	-1.52689	-0.050329	1.92591	0.0419754
100503583	Fsbp	-1.52689	-0.050329	1.92591	0.0419754
11459	Acta1	-1.52689	-0.050329	1.92591	0.0419754
70226	Rbm3os	-1.52689	-0.050329	1.92591	0.0419754
66836	Tmem223	-0.511855	1.20698	1.92365	0.000883481
19075	Prim1	5.14369	7.06161	1.92171	4.55092e-18
72341	Elp6	2.483	4.3777	1.91882	1.5089e-12
17686	Msh3	3.06248	4.95509	1.90867	4.36464e-14
72735	Eldr	-1.25883	0.288643	1.90827	0.0161862
66222	Serpinb1a	-1.25883	0.288643	1.90827	0.0161862
231042	Nupl2	2.40794	4.29082	1.90824	3.74066e-12
319638	Nt5dc1	3.68012	5.57424	1.90455	1.93173e-15
100044193	Gm20939	2.55435	4.43426	1.90277	1.40725e-12
15267	H2ac18	-1.03285	0.562929	1.89742	0.00662995
18139	Zfp638	4.92894	6.82175	1.89718	2.1353e-17
319880	Tmcc3	2.76451	4.64066	1.89584	4.37417e-13
79456	Recql4	4.54697	6.43394	1.89266	7.1523e-17
105377	Slf1	3.33993	5.21808	1.89132	1.41685e-14
12006	Axin2	-0.837527	0.793305	1.89007	0.00285251
74410	Ttll11	-0.837527	0.793305	1.89007	0.00285251
381812	Cracr2a	-0.837527	0.793305	1.89007	0.00285251
100504307	Gm20163	-0.837527	0.793305	1.89007	0.00285251
83397	Akap12	0.983154	2.80249	1.88808	1.93007e-07
93876	Pcdhb5	0.421211	2.20493	1.88635	5.76807e-06
70081	Zfp995	1.53503	3.37371	1.88518	3.8343e-09
268319	BC025920	-0.665521	0.991909	1.88476	0.00275824
140630	Ube4a	3.44692	5.31859	1.88387	1.12344e-14
66374	2310011J03Rik	4.01965	5.89264	1.88118	8.1056e-16
382277	Gm5169	-0.511855	1.16645	1.88075	0.00127928
223665	C030006K11Rik	3.46555	5.33239	1.87888	1.1423e-14
29819	Stau2	1.90622	3.7479	1.87743	2.4823e-10
230582	Cyb5rl	0.983154	2.7892	1.87455	2.48706e-07
209047	Gipc3	-0.129896	1.59068	1.87301	0.000216503
72284	LTO1	2.24497	4.08878	1.87197	2.51077e-11
72958	Zfp493	1.30614	3.1215	1.86979	2.05813e-08
17301	Foxd2	0.171814	1.9181	1.86854	3.20772e-05
15414	Hoxb6	0.342773	2.10124	1.86648	1.3663e-05
319653	Slc25a40	3.71168	5.56258	1.86099	7.05942e-15
224893	Zfp959	1.08304	2.87972	1.86025	1.38699e-07
78925	Srd5a1	2.40794	4.23802	1.85509	1.74828e-11
23859	Dlg2	1.56988	3.37371	1.84876	6.38057e-09
224454	Zdhhc14	0.259825	1.98953	1.84365	3.33746e-05
53871	Pkd2l2	0.0780838	1.79057	1.84239	8.23111e-05
14221	Fjx1	-0.24633	1.42878	1.83958	0.000610301
219228	Pcdh17	1.4627	3.25311	1.83874	2.09237e-08
213208	Il20rb	-0.511855	1.12476	1.83653	0.0018476
67996	Srsf6	6.36212	8.19631	1.83579	1.24199e-17
217316	Slc16a5	-0.665521	0.944762	1.83437	0.00401524
106795	Tcf19	4.28908	6.1139	1.83152	1.78666e-15
230657	Tmem69	3.21339	5.03042	1.83119	2.19492e-13
268670	Zfp759	2.28747	4.08878	1.82832	5.67443e-11
19653	Rbm4	3.34999	5.16507	1.82794	1.02249e-13
67500	Ccar1	6.43364	8.25999	1.82786	1.58043e-17
83771	Tas1r3	-1.03285	0.49909	1.82748	0.0101133
68440	Dusp23	1.2642	3.0341	1.8253	7.44757e-08
66503	1810034E14Rik	0.495603	2.2248	1.82487	8.25474e-06
54216	Pcdh7	2.24497	4.03915	1.82195	9.92805e-11
27993	Imp4	5.2496	7.06437	1.8182	1.72685e-16
100416706	Zfp729b	2.06123	3.84738	1.81771	4.2753e-10
320742	A230072C01Rik	0.171814	1.86843	1.81713	6.10845e-05
15485	Hsd17b1	-1.52689	-0.149165	1.81163	0.0660007
18670	Abcb4	-1.52689	-0.149165	1.81163	0.0660007
20348	Sema3c	-1.52689	-0.149165	1.81163	0.0660007
18196	Nsg1	-1.52689	-0.149165	1.81163	0.0660007
77558	9330179D12Rik	-1.52689	-0.149165	1.81163	0.0660007
15377	Foxa3	-1.52689	-0.149165	1.81163	0.0660007
269959	Adamtsl3	-1.52689	-0.149165	1.81163	0.0660007
320869	Spata33	-1.52689	-0.149165	1.81163	0.0660007
73341	Arhgef6	0.759877	2.47759	1.79628	4.45997e-06
52679	E2f7	4.53379	6.32423	1.79605	2.41583e-15
235633	Als2cl	1.3469	3.08934	1.79423	6.95545e-08
216177	AU041133	-0.511855	1.08182	1.79092	0.00266073
234549	Heatr3	5.73164	7.51681	1.7876	2.35085e-16
239319	Card6	2.73411	4.49689	1.7823	1.60704e-11
228139	P2rx3	2.22324	3.97606	1.78069	3.10123e-10
71538	Fbxo9	3.70385	5.47403	1.7801	1.07324e-13
15936	Ier2	4.84962	6.62082	1.77568	2.04303e-15
214931	Fbxl16	1.82199	3.55731	1.77216	4.89483e-09
12777	Ccr10	0.259825	1.9181	1.76981	6.25423e-05
71769	Bbs10	0.87583	2.5737	1.76965	2.86534e-06
22172	Tyms-ps	1.63716	3.36478	1.76954	2.07227e-08
328099	Prps1l3	4.91546	6.67509	1.76389	2.6312e-15
14841	Haspin	3.14569	4.89435	1.76322	2.12191e-12
11488	Adam11	0.495603	2.16434	1.7627	2.00625e-05
100504526	NA	1.73253	3.45166	1.7582	1.4456e-08
319545	D430020J02Rik	2.36889	4.09959	1.75569	2.89808e-10
93705	Pcdhgb8	-1.03285	0.432295	1.75398	0.0153481
319446	Dpep2	-1.03285	0.432295	1.75398	0.0153481
194126	Mtmr11	0.819018	2.49406	1.74934	6.0492e-06
56075	Pdss1	2.60564	4.33262	1.74812	7.16029e-11
60411	Cenpk	3.39927	5.13388	1.74676	1.15354e-12
20135	Rrm2	6.80671	8.55015	1.74458	2.80015e-16
105732	Fam83h	3.19117	4.9159	1.73874	4.12792e-12
66614	Gpatch4	4.23582	5.96384	1.73478	5.48422e-14
11865	Arntl	3.7349	5.45943	1.73411	3.71463e-13
57773	Wdr4	4.55134	6.27981	1.73391	1.89254e-14
72371	2210408I21Rik	0.819018	2.47759	1.73249	7.87455e-06
234479	Gm4890	-1.25883	0.12909	1.72918	0.0384743
245527	Eda2r	2.53684	4.2429	1.7281	1.94368e-10
20511	Slc1a2	-0.665521	0.845578	1.72797	0.00841274
270685	Mthfd1l	5.65256	7.37508	1.72504	2.40208e-15
192885	BC005512	1.73253	3.41754	1.72367	3.11676e-08
75894	Adal	1.38654	3.05645	1.71917	2.26563e-07
71908	Cldn23	1.221	2.87972	1.714	7.11352e-07
66598	NA	0.633783	2.26374	1.71381	1.59477e-05
83922	Cep41	2.40794	4.0942	1.71025	6.91526e-10
17121	Mxd3	3.0253	4.71981	1.7101	2.28939e-11
433752	Frg2f1	-0.837527	0.624063	1.70668	0.00962572
75690	Vsig10l	-0.837527	0.624063	1.70668	0.00962572
100113398	Adat3	-0.129896	1.42878	1.70361	0.00118125
67723	Cep83os	-0.129896	1.42878	1.70361	0.00118125
68544	Trir	5.74695	7.44716	1.70255	4.81637e-15
76080	Ttpal	4.05698	5.74908	1.69968	2.98539e-13
56310	Gps2	3.94196	5.63305	1.6993	4.62155e-13
13003	Vcan	-0.511855	0.991909	1.69513	0.00546398
27384	Akr1c13	1.90622	3.56513	1.69281	1.52398e-08
268936	Brpf3	3.8457	5.52701	1.69006	1.00493e-12
18767	Pkia	3.19117	4.86616	1.68879	1.89287e-11
170835	Inpp5j	2.40794	4.07243	1.68832	1.22135e-09
72017	Cyb5r1	7.27246	8.95759	1.68594	1.87671e-15
238505	Mtr	4.90184	6.58187	1.68422	4.36446e-14
320365	Fry	2.65516	4.31882	1.68368	2.84334e-10
18669	Abcb1b	5.4453	7.12379	1.68137	1.59323e-14
103425	Ncln	6.3269	8.00632	1.68098	4.16874e-15
26970	Pla2g2e	0.819018	2.42702	1.68073	1.73178e-05
15229	Foxd1	2.53684	4.19333	1.6782	6.49356e-10
100041480	Gm9833	4.30469	5.97561	1.67726	2.95654e-13
69309	Slc16a13	-1.03285	0.362256	1.67652	0.0231566
100503842	2410022M11Rik	-1.03285	0.362256	1.67652	0.0231566
100504361	Gm14230	-1.03285	0.362256	1.67652	0.0231566
97884	B3galnt2	4.89499	6.56638	1.67559	5.95851e-14
54650	Sfmbt1	2.57165	4.22328	1.67278	6.49812e-10
67134	Nop56	7.22268	8.89172	1.66988	3.44575e-15
242642	Hpdl	2.38855	4.03352	1.66898	2.33817e-09
104681	Slc16a6	-0.129896	1.3941	1.6672	0.00164801
97961	Nol12	4.34045	5.99888	1.66459	3.81789e-13
218973	Wdhd1	4.87073	6.5269	1.66042	1.08919e-13
70683	Utp20	5.92576	7.5823	1.65859	1.37834e-14
140859	Nek8	1.76297	3.38258	1.65667	8.58838e-08
19072	Prep	6.18517	7.83913	1.65567	1.17201e-14
14633	Gli2	0.759877	2.3386	1.65391	2.90372e-05
13394	Dlx4	0.633783	2.20493	1.65338	3.71948e-05
12890	Cplx2	2.42707	4.05588	1.65205	2.64511e-09
242914	Gm4961	0.342773	1.89348	1.65193	0.000158383
22171	Tyms	3.63969	5.28112	1.65141	6.4557e-12
101142	Itfg2	3.90149	5.54292	1.64975	2.55615e-12
74747	Ddit4	6.89267	8.53953	1.6479	9.06366e-15
67672	0610040B10Rik	-0.24633	1.24639	1.6476	0.00339476
75580	Zbtb4	2.4646	4.08878	1.64679	2.25578e-09
52065	Mfhas1	2.93461	4.56082	1.64247	1.77349e-10
102791	Tcta	3.75775	5.39072	1.64214	5.8224e-12
69372	Mocs3	2.24497	3.86015	1.64148	7.37454e-09
234684	Lrrc29	-0.837527	0.562929	1.63997	0.0143062
225651	Mppe1	0.983154	2.55812	1.6388	1.08685e-05
16478	Jund	6.57008	8.20634	1.63756	1.61769e-14
213498	Arhgef11	5.03876	6.67238	1.63738	1.48705e-13
17146	Mageb2	0.87583	2.44408	1.6371	2.26777e-05
109652	Acy1	5.41686	7.05052	1.63655	8.02709e-14
28109	Nopchap1	5.81026	7.44239	1.63433	4.86721e-14
15205	Hes1	1.42512	3.0114	1.63291	8.83433e-07
100217420	Snora81	-1.25883	0.0421677	1.63054	0.0586286
68918	1190005I06Rik	0.342773	1.86843	1.626	0.000214124
117592	B3galt6	2.22324	3.82152	1.62483	1.29542e-08
330216	Mblac1	-0.372993	1.08182	1.62334	0.00510013
75796	Cdyl2	2.57165	4.17302	1.62217	2.13615e-09
68235	Mturn	1.221	2.7892	1.62185	3.62249e-06
19216	Ptger1	2.03652	3.62617	1.61987	5.10056e-08
100038538	Gm10767	-0.665521	0.739068	1.6131	0.0173117
378435	Mafa	-0.665521	0.739068	1.6131	0.0173117
231991	Creb5	-0.665521	0.739068	1.6131	0.0173117
18968	Pola1	5.3903	6.99592	1.60853	2.13189e-13
104156	Etv5	3.1572	4.75097	1.60753	1.68244e-10
13829	Dmtn	2.08552	3.66305	1.6066	4.7442e-08
208439	Klhl29	1.82199	3.3914	1.60435	1.65753e-07
382406	Poc1b	3.8457	5.44043	1.60324	1.41807e-11
14362	Fzd1	2.26638	3.84096	1.60014	1.67902e-08
630836	2010315B03Rik	1.53503	3.08934	1.59694	1.24162e-06
66628	Thg1l	2.6713	4.24776	1.59569	2.2954e-09
140580	Elmo1	1.08304	2.61945	1.595	1.11691e-05
328186	Gm10336	2.85207	4.42999	1.59487	1.07287e-09
230587	Glis1	-1.03285	0.288643	1.59468	0.0347041
100039706	Gm2381	-1.03285	0.288643	1.59468	0.0347041
27260	Plek2	-0.129896	1.32214	1.59152	0.00318237
74577	Glb1l	0.633783	2.14361	1.59031	8.61305e-05
381201	Ap5b1	2.58874	4.1576	1.58918	4.35948e-09
14156	Fen1	5.34323	6.92633	1.58609	4.81425e-13
319371	D030028A08Rik	1.03396	2.55812	1.5846	1.79837e-05
242705	E2f2	4.71597	6.29399	1.58263	1.79152e-12
67096	Mmachc	3.45626	5.02759	1.5824	1.00513e-10
109212	Pimreg	5.0573	6.63574	1.58208	9.66836e-13
60364	Donson	3.74255	5.31395	1.58047	3.79653e-11
52592	Brms1l	3.9353	5.50686	1.57949	1.79335e-11
105651	Ppp1r3e	0.93049	2.44408	1.57849	3.77047e-05
241490	Rbm45	4.55134	6.12452	1.57835	3.06143e-12
225870	Rin1	6.37449	7.95073	1.57769	1.50652e-13
13996	Etohd2	-0.372993	1.03756	1.57624	0.00718023
17220	Mcm7	6.55602	8.13035	1.57562	1.41276e-13
22152	Tubb3	3.58962	5.15215	1.5726	8.64168e-11
233876	Hirip3	4.70425	6.27147	1.57186	2.62806e-12
630579	Zfp808	2.71866	4.27184	1.57163	4.07652e-09
328977	Zfp532	1.4627	2.98834	1.57007	2.15095e-06
270035	Letm2	2.01139	3.54945	1.56828	1.59575e-07
12448	Ccne2	3.68012	5.23532	1.56462	6.57014e-11
28200	Dhrs4	2.53684	4.0779	1.56193	1.09292e-08
71514	Sfpq	6.72209	8.28239	1.56143	2.05467e-13
77117	Zfp934	2.08552	3.61115	1.55417	1.50305e-07
18802	Plcd4	-0.665521	0.682711	1.55204	0.0246357
73671	Sult6b1	-0.665521	0.682711	1.55204	0.0246357
546100	Gm5914	-0.665521	0.682711	1.55204	0.0246357
227399	Ppip5k2	5.62175	7.17064	1.55133	1.00843e-12
73666	Thoc3	4.99134	6.53787	1.5503	2.98889e-12
432940	Otulin	3.77278	5.31395	1.54996	7.87827e-11
53858	Rwdd2b	2.40794	3.93443	1.54923	3.23369e-08
217864	Rcor1	6.3965	7.94175	1.54667	4.24291e-13
71767	Tysnd1	3.85985	5.39511	1.54351	7.58857e-11
14958	H1f0	8.63819	10.1813	1.54338	1.94181e-13
72748	Hdhd3	0.93049	2.40977	1.54336	6.21505e-05
399609	C130046K22Rik	-0.0221617	1.3941	1.54296	0.00297647
71876	Cenpu	3.3196	4.85026	1.54267	5.30049e-10
546272	Gm5934	0.698207	2.16434	1.54166	0.000112166
100503041	Pdzd7	3.12241	4.64803	1.53939	1.29333e-09
320145	Sp8	-0.511855	0.845578	1.53834	0.0156043
13835	Epha1	-0.511855	0.845578	1.53834	0.0156043
75475	Oplah	0.759877	2.2248	1.53708	0.000140823
338350	Acad12	2.01139	3.51759	1.53606	3.14289e-07
98733	Obsl1	5.23066	6.7584	1.53091	3.48085e-12
30947	Adat1	2.74939	4.26226	1.53066	9.2497e-09
170460	Stard5	5.53181	7.05885	1.52961	2.22005e-12
217364	Engase	2.1329	3.63362	1.52806	1.89041e-07
18526	Pcdh10	-0.372993	0.991909	1.52754	0.0100683
15234	Hgf	1.90622	3.40017	1.52597	5.46832e-07
434459	Gm5622	-1.25883	-0.050329	1.52465	0.0884894
241633	Atp8b4	-1.25883	-0.050329	1.52465	0.0884894
620790	Gm14443	-1.25883	-0.050329	1.52465	0.0884894
20276	Scnn1a	-1.25883	-0.050329	1.52465	0.0884894
69547	Nkpd1	-1.25883	-0.050329	1.52465	0.0884894
100126229	Gm12758	-1.25883	-0.050329	1.52465	0.0884894
100504564	NA	-1.25883	-0.050329	1.52465	0.0884894
268656	Sptlc1	4.33539	5.85329	1.52378	3.04084e-11
67163	Ccdc47	7.54463	9.0657	1.52171	5.33533e-13
633640	Tmem267	3.1572	4.66268	1.51881	1.78986e-09
18933	Prrx1	3.43752	4.94315	1.51659	6.92287e-10
331004	Slc9a9	1.13051	2.58911	1.5136	2.90122e-05
100504267	Trp53cor1	-0.129896	1.24639	1.51164	0.00607118
12288	Cacna1c	2.92118	4.41709	1.51159	5.89021e-09
18218	Dusp8	2.68726	4.17813	1.5093	1.5912e-08
228019	Mettl8	3.05019	4.5451	1.50922	3.81912e-09
100039076	Eif1ad14	-1.03285	0.211071	1.50791	0.0516117
100504127	Gm17690	-1.03285	0.211071	1.50791	0.0516117
320225	Catsperg1	-1.03285	0.211071	1.50791	0.0516117
19663	Rbpms	-1.03285	0.211071	1.50791	0.0516117
18046	Nfyc	3.7349	5.23287	1.50685	3.08905e-10
16348	Invs	2.83784	4.32804	1.50678	1.03774e-08
69716	Trip13	4.49351	5.99454	1.50627	3.58107e-11
12558	Cdh2	2.77948	4.26706	1.50483	1.43302e-08
69770	Fam174c	1.79278	3.26275	1.50436	1.48718e-06
433470	AA467197	2.44596	3.92839	1.5042	7.04038e-08
75767	Rab11fip1	5.25764	6.75755	1.50299	7.71742e-12
257633	Acsf3	3.54652	5.03886	1.50244	6.12048e-10
68073	Atpsckmt	2.89393	4.3777	1.49967	8.5492e-09
108797	Mex3b	2.1329	3.60358	1.49771	3.60021e-07
83555	Tex13b	5.18643	6.6805	1.49729	1.07858e-11
72002	Slc39a5	-0.837527	0.432295	1.49652	0.0310526
100042679	Gm16386	-0.837527	0.432295	1.49652	0.0310526
77772	Dcst1	-0.837527	0.432295	1.49652	0.0310526
22754	Zfp92	-0.837527	0.432295	1.49652	0.0310526
72662	Dis3	5.53402	7.02525	1.49377	6.97293e-12
116872	Serpinb7	3.48394	4.96694	1.49352	9.8559e-10
56503	Ankrd49	3.1341	4.61076	1.49007	4.05025e-09
22526	Gm4836	0.342773	1.73623	1.48884	0.000945626
231474	Paqr3	3.06248	4.53718	1.48878	6.00447e-09
216119	Ybey	1.42512	2.86713	1.48623	9.44108e-06
106522	Pkdcc	2.60564	4.07243	1.48613	4.20613e-08
71761	Amdhd1	0.421211	1.81699	1.48585	0.000674911
26942	Spag1	0.421211	1.81699	1.48585	0.000674911
17865	Mybl2	5.92744	7.4113	1.48578	4.73258e-12
67030	Fancl	3.33993	4.81136	1.48301	2.20694e-09
17346	Mknk1	5.12624	6.60574	1.48285	1.88557e-11
14426	Galnt4	-0.511855	0.793305	1.48204	0.0219259
100038359	NA	-0.511855	0.793305	1.48204	0.0219259
71567	Mcm9	2.68726	4.14722	1.47817	3.37905e-08
240038	Zfp994	3.8024	5.2716	1.47758	5.1642e-10
218460	Wdr41	3.96833	5.43831	1.47744	3.03941e-10
77591	Ddx10	5.61551	7.09033	1.4772	1.03695e-11
328162	Trmt61a	4.05698	5.52701	1.47704	2.44677e-10
67378	Bbs2	4.24124	5.71085	1.47578	1.59934e-10
52466	Slc46a1	1.79278	3.23363	1.47484	2.59276e-06
54712	Plxnc1	-0.24633	1.08182	1.47321	0.00916578
109700	Itga1	3.05019	4.5091	1.47302	9.75066e-09
241627	Wdr76	4.53379	6.00176	1.473	8.14454e-11
194268	9930104L06Rik	3.25681	4.7163	1.4717	4.59354e-09
110959	Nudt19	4.1635	5.62746	1.47046	2.25288e-10
67371	Gtf3c6	4.00699	5.46987	1.47013	3.75055e-10
100043216	Gm4297	-0.129896	1.20698	1.46998	0.00607118
225160	Thoc1	4.18614	5.64784	1.46809	2.13434e-10
380850	Gm5141	2.17878	3.61868	1.46575	5.18102e-07
70428	Polr3b	4.88118	6.34254	1.4653	4.99689e-11
383103	Tvp23a	0.0780838	1.42878	1.46497	0.00377845
100039573	Gm2318	1.17646	2.58911	1.46489	4.57306e-05
68337	Crip2	3.74255	5.19811	1.46424	1.00144e-09
72139	2610044O15Rik8	1.85062	3.28185	1.46374	2.21185e-06
80281	Cttnbp2nl	4.98489	6.44457	1.46334	4.17814e-11
327762	Dna2	3.82421	5.27874	1.46274	6.96825e-10
12038	Bche	3.19117	4.64066	1.46222	6.46627e-09
27392	Pign	5.65256	7.11183	1.46157	1.63117e-11
72203	2610507I01Rik	1.42512	2.84162	1.46026	1.44612e-05
22755	Zfp93	1.42512	2.84162	1.46026	1.44612e-05
386463	Cdsn	6.72693	8.184	1.45816	6.27865e-12
18263	Odc1	6.34336	7.79993	1.458	8.10494e-12
22717	Zfp59	2.20118	3.63362	1.45781	5.28699e-07
668917	Zfp133-ps	0.495603	1.86843	1.45726	0.000645307
216792	Iba57	2.4646	3.89777	1.45424	1.9175e-07
18764	Pkd2	4.68053	6.1298	1.45377	1.06801e-10
23966	Tenm4	5.50279	6.95338	1.45313	2.69742e-11
67800	Dgat2	3.61487	5.05837	1.45295	1.9552e-09
11658	Alcam	0.819018	2.20493	1.45286	0.000294643
14676	Gna15	0.87583	2.26374	1.4522	0.000221149
77134	Hnrnpa0	7.58831	9.03947	1.45176	5.29389e-12
67733	Itgb3bp	2.70305	4.13677	1.45155	5.74375e-08
54371	Chst2	2.24497	3.67031	1.44987	4.715e-07
13446	Doc2a	2.55435	3.98191	1.4473	1.43923e-07
20438	Siah1b	2.70305	4.13152	1.44626	6.5048e-08
66961	Neat1	4.92558	6.36622	1.44442	8.03675e-11
269224	Pask	4.37535	5.81283	1.44304	2.76362e-10
100662	NA	2.483	3.90394	1.44164	2.25151e-07
381260	Gm973	2.76451	4.18828	1.44077	6.58469e-08
170938	Zfp617	3.24608	4.67356	1.43963	1.03476e-08
246102	Rttn	3.40893	4.83741	1.43933	5.74532e-09
72726	Tbcc	3.37976	4.80477	1.43607	6.08689e-09
69928	Cenps	3.29897	4.7233	1.43603	9.04287e-09
74386	Rmi1	2.99996	4.42141	1.43584	3.06331e-08
66330	1700020L24Rik	1.3469	2.73481	1.43365	3.46671e-05
76937	2810429I04Rik	1.3469	2.73481	1.43365	3.46671e-05
54342	Gnpnat1	5.20318	6.63202	1.43196	7.43602e-11
216445	Arhgap9	4.49804	5.92489	1.43192	2.98866e-10
15903	Id3	3.55524	4.97576	1.43028	3.95943e-09
20852	Stat6	5.84802	7.27618	1.43014	3.54046e-11
230967	Cep104	5.41447	6.84119	1.4294	6.31925e-11
11766	Ap1g2	3.16861	4.58409	1.42824	1.61601e-08
22793	Zyx	6.2551	7.68135	1.42775	2.25651e-11
71889	Epn3	-0.129896	1.16645	1.42708	0.00834208
100170401	EU599041	-0.129896	1.16645	1.42708	0.00834208
16656	Hivep3	-0.24633	1.03756	1.42611	0.0126641
18717	Pip5k1c	4.25201	5.67157	1.42556	6.35954e-10
320845	A230056P14Rik	-0.372993	0.896022	1.42493	0.0195301
208076	Pknox2	-0.372993	0.896022	1.42493	0.0195301
75778	Them4	3.58962	5.00478	1.42468	4.54081e-09
71508	Zfp935	2.99996	4.40843	1.42279	4.21791e-08
14202	Fhl4	-0.665521	0.562929	1.42158	0.048953
110596	Arhgef28	3.20232	4.61076	1.42087	1.98237e-08
20167	Rtn2	1.4627	2.84162	1.42086	2.19303e-05
13434	Trdmt1	2.28747	3.68473	1.42079	6.62284e-07
11497	Adam3	1.38654	2.76226	1.41995	3.42116e-05
100861722	NA	1.3469	2.72088	1.41945	4.3055e-05
381110	Rmdn2	-0.837527	0.362256	1.41907	0.0452806
22247	Umps	6.50291	7.91982	1.41817	2.56206e-11
216233	Socs2	2.03652	3.42614	1.41763	2.82497e-06
100042875	Gm12059	-1.03285	0.12909	1.41558	0.0760833
11688	Alox8	-1.03285	0.12909	1.41558	0.0760833
790912	Rab11fip4os1	-1.03285	0.12909	1.41558	0.0760833
93889	Pcdhb18	-1.03285	0.12909	1.41558	0.0760833
414115	D330050I16Rik	-1.03285	0.12909	1.41558	0.0760833
13497	Drp2	-1.03285	0.12909	1.41558	0.0760833
56873	Lmbr1	0.983154	2.3386	1.41409	0.000206368
269400	Rtel1	5.34826	6.7584	1.41293	1.09375e-10
212880	Ddx46	6.33198	7.74207	1.4115	3.54177e-11
68992	Zfp580	0.819018	2.16434	1.41112	0.000486893
319982	5930430L01Rik	2.1329	3.51759	1.41079	1.78843e-06
100217446	Snord47	-1.25883	-0.149165	1.41038	0.13207
13115	Cyp27b1	-1.25883	-0.149165	1.41038	0.13207
69315	1700001L19Rik	-1.25883	-0.149165	1.41038	0.13207
58916	Myot	-1.25883	-0.149165	1.41038	0.13207
381476	Stpg2	-1.25883	-0.149165	1.41038	0.13207
69004	6330418K02Rik	-1.25883	-0.149165	1.41038	0.13207
100042295	Gm3776	-1.25883	-0.149165	1.41038	0.13207
70465	Wdr77	5.84269	7.24975	1.40904	6.86044e-11
11676	Aldoc	0.698207	2.03526	1.40866	0.000561363
100503374	Gm17435	0.698207	2.03526	1.40866	0.000561363
70024	Mcm10	5.68472	7.09101	1.4085	7.96651e-11
67161	Sclt1	2.6713	4.06142	1.40802	1.68659e-07
68816	Ppil1	5.38297	6.78458	1.40432	1.35009e-10
22700	Zfp40	2.15602	3.53361	1.40319	1.80463e-06
104346	Gas8	4.85669	6.25586	1.40308	3.1468e-10
217995	Heatr1	6.4733	7.87298	1.40095	4.46551e-11
76457	Ccdc134	4.1405	5.52901	1.39491	1.93918e-09
227715	Exosc2	5.31782	6.70988	1.39488	2.02332e-10
101835	AW146154	1.4627	2.81565	1.39442	3.32733e-05
70315	Hdac8	3.52891	4.91284	1.39372	1.12594e-08
320609	Strip2	0.93049	2.26374	1.39359	0.00034774
107094	Rrp12	5.54281	6.93314	1.39274	1.56548e-10
338369	Tmem220	0.87583	2.20493	1.39177	0.000464327
19385	Ranbp1	6.45127	7.84155	1.39157	6.05278e-11
56095	Ftsj3	6.86838	8.25879	1.39137	4.80385e-11
56838	Ccl28	0.0780838	1.35857	1.39122	0.00691861
71436	Flrt3	0.0780838	1.35857	1.39122	0.00691861
239833	Lmln	2.6713	4.04475	1.39122	2.46052e-07
171170	Mbnl3	4.59851	5.98438	1.39052	7.56896e-10
320586	A630089N07Rik	2.22324	3.58832	1.38936	1.84961e-06
69513	1700030C10Rik	1.30614	2.64917	1.38922	6.77845e-05
21847	Klf10	4.54259	5.9264	1.38865	8.63922e-10
72500	Ier5l	4.12301	5.50483	1.38829	2.41858e-09
76260	Ttc8	1.93324	3.2913	1.38778	5.47316e-06
214901	Chtf18	4.69639	6.07611	1.38406	7.49368e-10
22025	Nr2c1	4.34549	5.72312	1.38316	1.60384e-09
74519	Cyp2j9	-0.129896	1.12476	1.38286	0.0114183
12555	Cdh15	-0.129896	1.12476	1.38286	0.0114183
110052	Dek	6.56361	7.94513	1.3827	7.41101e-11
100861977	Gm21370	2.73411	4.09959	1.38243	3.02938e-07
210105	Zfp719	2.55435	3.91622	1.38107	5.42519e-07
67888	Tmem100	0.566347	1.86843	1.37975	0.00106592
232023	Vopp1	3.0253	4.39095	1.37947	1.02756e-07
55989	Nop58	7.50803	8.88686	1.37945	5.37457e-11
109006	Ciapin1	5.22521	6.601	1.37879	3.65753e-10
68276	Toe1	4.17487	5.54688	1.37822	2.75238e-09
17769	Mthfr	4.25201	5.62373	1.3776	2.3988e-09
64655	Mrps22	5.0573	6.43073	1.3768	4.95607e-10
17345	Mki67	7.37886	8.75407	1.37588	6.26829e-11
67790	Rab39b	4.59005	5.96088	1.37547	1.22516e-09
100038977	Gm1993	0.93049	2.2444	1.37372	0.000442871
70348	Ube2cbp	0.421211	1.70827	1.37293	0.00210254
68708	Rabl2	2.01139	3.3558	1.37236	4.62828e-06
229357	Gpr149	3.36991	4.73027	1.3712	3.15411e-08
67225	Rnpc3	3.12241	4.48045	1.37091	7.94159e-08
20539	Slc7a5	8.63717	10.0075	1.37057	5.49322e-11
69663	Ddx51	3.76529	5.12597	1.36891	1.04822e-08
74356	4931428F04Rik	2.26638	3.61115	1.36811	2.18185e-06
17120	Mad1l1	5.77896	7.1448	1.36787	2.51297e-10
68346	Sirt5	1.70144	3.0341	1.36732	2.43971e-05
230234	Abitram	4.2995	5.66067	1.36683	2.70341e-09
68180	Hyi	2.60564	3.95242	1.36518	5.64497e-07
17217	Mcm4	6.19497	7.55803	1.36457	1.64559e-10
20382	Srsf2	6.83205	8.1938	1.36272	1.17944e-10
104349	Zfp119a	1.08304	2.3923	1.36269	0.00030576
18858	Pmp22	3.88775	5.24265	1.36243	9.32674e-09
69034	Nupr1l	-0.511855	0.682711	1.3624	0.0425388
68763	1110038B12Rik	6.72306	8.08351	1.3615	1.29402e-10
20492	Slbp	5.86566	7.22407	1.36031	2.78633e-10
100042087	Gm3657	1.03396	2.3386	1.35989	0.00031911
73681	Trmt11	3.21339	4.56082	1.35945	8.49834e-08
320295	C920006O11Rik	0.983154	2.28282	1.35686	0.0004225
233040	Fbxo27	1.70144	3.0228	1.35584	2.94362e-05
18554	Pcsk7	3.21339	4.55691	1.35552	9.34692e-08
108159	Ubxn8	3.85279	5.20062	1.35551	1.08317e-08
233979	Tpcn2	2.73411	4.07243	1.35506	4.91652e-07
73750	Whrn	4.70817	6.05823	1.3543	1.62915e-09
50880	Scly	4.24124	5.58965	1.35428	4.62135e-09
66079	Tmem42	2.15602	3.485	1.35404	4.64393e-06
620419	Zfp963	1.66966	2.98834	1.3539	3.61538e-05
654409	Stk35os1	0.566347	1.84294	1.35334	0.00139798
664890	Gm7391	0.566347	1.84294	1.35334	0.00139798
108673	Ccdc86	5.11448	6.46455	1.35327	8.9636e-10
54128	Pmm2	4.39492	5.74221	1.35256	3.16144e-09
71523	8430429K09Rik	2.483	3.81498	1.3519	1.3304e-06
668272	Gm9079	-0.665521	0.49909	1.35164	0.0397031
77875	Cyp4f41-ps	-0.665521	0.49909	1.35164	0.0397031
57275	Lenep	-0.665521	0.49909	1.35164	0.0397031
75802	4930458D05Rik	-0.665521	0.49909	1.35164	0.0397031
14412	Slc6a13	-0.665521	0.49909	1.35164	0.0397031
107765	Ankrd1	2.1094	3.4347	1.35115	6.39644e-06
56707	Zfp111	3.63146	4.97283	1.35031	2.55946e-08
17876	Myef2	5.53402	6.88087	1.34924	5.44577e-10
108037	Shmt2	7.82445	9.17283	1.34887	1.2575e-10
14686	Gnat2	1.13051	2.42702	1.34784	0.000293035
102058	Exoc8	4.07529	5.41471	1.34598	7.73246e-09
72614	Pih1d2	-0.0221617	1.20698	1.34573	0.0103064
68431	Fbxl15	2.15602	3.47674	1.34568	5.43272e-06
23834	Cdc6	4.70817	6.04711	1.34316	2.24855e-09
378466	Gm10033	1.66966	2.97666	1.34204	4.3683e-05
227545	Proser2	1.2642	2.55812	1.34047	0.000167163
16149	Cd74	3.12241	4.44701	1.33728	1.60057e-07
100465	Mob3c	2.03652	3.34676	1.33727	7.63579e-06
66123	1110006O24Rik	0.698207	1.96611	1.33726	0.00123242
319336	C130036L24Rik	-0.129896	1.08182	1.33725	0.0155637
69964	2810403D21Rik	-0.129896	1.08182	1.33725	0.0155637
56531	Ylpm1	5.90714	7.24002	1.33471	5.56032e-10
72416	Lrpprc	7.13449	8.46838	1.33467	2.40846e-10
192231	Hexim1	4.79543	6.12584	1.33437	2.40948e-09
72057	Phf10	6.56361	7.89524	1.33279	3.34798e-10
100862307	NA	0.633783	1.89348	1.33213	0.00170861
237887	Slfn10-ps	1.13051	2.40977	1.33017	0.000367518
76813	Armc6	3.75775	5.07762	1.32798	2.97079e-08
67269	Agtpbp1	4.50706	5.82915	1.32691	5.24174e-09
100049164	NA	0.171814	1.3941	1.32258	0.00843262
623781	Gm14137	0.171814	1.3941	1.32258	0.00843262
60455	Pgap6	3.14569	4.45544	1.32213	2.00923e-07
327951	Cyb5d1	1.95976	3.25311	1.32167	1.52931e-05
72026	Trmu	1.95976	3.25311	1.32167	1.52931e-05
384275	Gm5297	4.02594	5.33924	1.32001	1.87266e-08
212670	Catsper2	0.759877	2.01257	1.31851	0.00115793
13643	Efnb3	-1.03285	0.0421677	1.31694	0.11103
209462	Hace1	4.1635	5.47403	1.31661	1.42002e-08
108114	Slc22a7	1.17646	2.44408	1.31659	0.000351094
66926	Trmt6	5.47318	6.78625	1.31552	1.56237e-09
226844	Flvcr1	3.41852	4.7233	1.31499	1.17594e-07
15436	Hoxd4	-0.372993	0.793305	1.31446	0.0370978
67525	Trim62	-0.372993	0.793305	1.31446	0.0370978
20408	Sh3gl3	-0.372993	0.793305	1.31446	0.0370978
320692	9430037G07Rik	-0.372993	0.793305	1.31446	0.0370978
72668	Skida1	0.0780838	1.28476	1.31349	0.0124967
67446	Dusp28	0.421211	1.65067	1.31298	0.00366341
229228	Nudt6	0.421211	1.65067	1.31298	0.00366341
28135	Cep63	3.17994	4.48045	1.31255	2.3037e-07
19223	Ptgis	1.73253	3.0114	1.31193	5.04103e-05
78878	Ftx	2.06123	3.34676	1.31179	1.44856e-05
100034361	Mfap1b	4.87771	6.18536	1.31135	4.15731e-09
110265	Msra	1.93324	3.21388	1.30932	2.17951e-05
100039467	Gm10487	1.42512	2.69262	1.30845	0.000145525
13390	Dlx1	1.2642	2.52644	1.3081	0.000258396
208228	Mob3a	3.9353	5.23532	1.30712	2.96673e-08
76582	Ipo11	5.69067	6.99519	1.30663	1.56584e-09
71712	Dram1	4.00062	5.29997	1.30614	2.87825e-08
353310	Zfp703	5.35576	6.65692	1.3038	2.46197e-09
227682	Trub2	4.5382	5.83724	1.30371	9.06274e-09
78689	Naa35	5.43588	6.73694	1.30356	2.2558e-09
78926	Gas2l1	5.34071	6.64037	1.30233	2.65867e-09
66066	Gng11	3.0253	4.31419	1.30224	5.49371e-07
381067	Zfp229	0.819018	2.05759	1.30116	0.00166818
67158	Sft2d3	0.819018	2.05759	1.30116	0.00166818
20190	Ryr1	0.819018	2.05759	1.30116	0.00166818
408058	BC048507	1.3469	2.60436	1.30056	0.000192717
12328	Caml	5.01682	6.31384	1.30035	4.37751e-09
100039240	Gm10058	4.14629	5.44043	1.30026	2.25757e-08
15547	Trmt2a	4.82097	6.11656	1.29942	6.13449e-09
12121	Bicd1	3.46555	4.7544	1.29865	1.36525e-07
75538	Fam71e1	-0.511855	0.624063	1.29865	0.0586665
170823	Glmn	3.52003	4.80807	1.29747	1.15182e-07
59093	Pcbp3	3.22437	4.5091	1.29631	3.2455e-07
18973	Pole	6.19078	7.48524	1.29594	1.24615e-09
68278	Ddx39a	5.82296	7.11649	1.29544	1.88456e-09
215814	Ccdc28a	1.9858	3.25311	1.29476	2.11796e-05
20184	Uimc1	5.03564	6.32654	1.29418	4.98582e-09
226351	Tmem185b	4.37041	5.65884	1.29364	1.6404e-08
233552	Gdpd5	3.23526	4.51718	1.29339	3.27786e-07
666351	Gm13232	4.13469	5.42118	1.29263	2.91931e-08
218341	Rfesd	1.95976	3.22378	1.29195	2.54535e-05
67291	Ccdc137	5.38542	6.67419	1.29135	3.43237e-09
69270	Gins1	4.47524	5.76104	1.29064	1.35543e-08
239408	Tmem74	1.85062	3.11086	1.29036	3.86541e-05
68675	Fam172a	4.99455	6.281	1.28982	6.27552e-09
100039030	Gm2012	2.51912	3.78852	1.28826	3.92086e-06
75957	Mir17hg	1.49932	2.7486	1.28777	0.000135962
71897	Lypd6b	-1.25883	-0.255273	1.28627	0.13207
227923	A930012O16Rik	-1.25883	-0.255273	1.28627	0.13207
15112	Hao1	-1.25883	-0.255273	1.28627	0.13207
100125931	Phtf1os	-1.25883	-0.255273	1.28627	0.13207
109202	A930024E05Rik	-1.25883	-0.255273	1.28627	0.13207
100503498	Gm16675	-1.25883	-0.255273	1.28627	0.13207
100038969	Rps12-ps18	-1.25883	-0.255273	1.28627	0.13207
57315	Wdr46	5.45931	6.74298	1.28611	3.71933e-09
69572	Mfsd3	2.06123	3.3193	1.28398	2.34953e-05
626832	Gm6710	2.06123	3.3193	1.28398	2.34953e-05
12649	Chek1	4.52049	5.79964	1.28383	1.61875e-08
108853	Mtrf1l	2.97418	4.2429	1.28242	8.08142e-07
320054	9230116N13Rik	0.421211	1.62099	1.28204	0.00481765
239102	Zfhx2	3.16861	4.43852	1.28187	4.50119e-07
408068	Zfp738	2.92118	4.18828	1.28131	9.80359e-07
240120	Zfp119b	1.66966	2.91684	1.28123	9.26417e-05
70681	Abraxas1	4.41901	5.69491	1.28091	2.16928e-08
72085	Osgepl1	3.54652	4.81792	1.28058	1.51907e-07
20583	Snai2	2.62234	3.88534	1.28048	3.00469e-06
22276	Uros	2.1094	3.36478	1.28039	1.94431e-05
241075	Plekhm3	2.44596	3.7061	1.2799	5.95407e-06
101831	Faap24	2.44596	3.7061	1.2799	5.95407e-06
69912	Nup43	4.90526	6.18155	1.27987	8.98907e-09
208628	Kntc1	6.05745	7.33507	1.27922	2.21159e-09
75710	Rbm12	5.03564	6.31151	1.27913	7.39222e-09
100041586	Dynlt2a3	-0.665521	0.432295	1.27813	0.0565323
100862301	NA	0.819018	2.03526	1.27812	0.00212386
72093	2010320M18Rik	2.01139	3.26275	1.27812	2.46472e-05
664968	Tmem238	3.5811	4.85026	1.27812	1.73481e-07
54131	Irf3	4.47983	5.75251	1.27747	1.89828e-08
230770	Tmem39b	3.39927	4.66631	1.2772	2.45463e-07
66752	4933404O12Rik	3.08675	4.35082	1.2767	7.00689e-07
218850	Tasor	4.40942	5.68059	1.2762	2.44969e-08
245000	Atr	4.82818	6.10052	1.2761	1.14144e-08
16322	Inha	1.2642	2.49406	1.27498	0.000397981
72580	Zup1	2.76451	4.02221	1.27348	2.35577e-06
242915	Garem2	0.566347	1.76366	1.27108	0.00311624
230082	Nol6	6.1753	7.44451	1.27068	2.58935e-09
327799	Usp44	0.759877	1.96611	1.27052	0.00192057
100503949	Zfp965	0.93049	2.14361	1.27008	0.00145512
66660	Sltm	5.67074	6.93841	1.26976	4.5733e-09
217011	Nle1	5.08165	6.34821	1.26971	9.16835e-09
214137	Arhgap29	1.3469	2.5737	1.26924	0.00029373
69736	Nup37	4.96866	6.23397	1.26871	1.09391e-08
22213	Ube2g2	6.90893	8.17572	1.26768	1.88672e-09
50911	Exosc9	3.87387	5.13388	1.26728	1.03767e-07
272359	Irf2bp1	4.39005	5.65152	1.26655	2.9548e-08
320940	Atp11c	5.34071	6.60385	1.26576	7.22145e-09
55947	Dclre1a	2.98713	4.23802	1.26434	1.12042e-06
68721	1110032A03Rik	1.42512	2.64917	1.26412	0.0002196
72562	Pcbd2	4.12301	5.37969	1.26278	6.33795e-08
229541	Dennd4b	2.24497	3.485	1.26258	1.54007e-05
69962	Mettl18	2.85207	4.09959	1.26228	2.10832e-06
234797	6430548M08Rik	2.22324	3.46007	1.25969	1.81283e-05
381677	Vgf	1.49932	2.72088	1.25952	0.000202944
67412	Soga3	3.48394	4.73374	1.2593	3.18282e-07
15166	Hcn2	-0.0221617	1.12476	1.25861	0.0187538
270118	Maml2	1.2642	2.47759	1.25813	0.000493192
78929	Polr3h	4.88464	6.13899	1.25793	1.67573e-08
56369	Apip	4.2627	5.51495	1.25778	5.05632e-08
12499	Entpd5	4.75435	6.00751	1.25708	2.07167e-08
68058	Chd1l	4.32012	5.57036	1.25554	4.88374e-08
26909	Exo1	4.89499	6.14682	1.25539	1.72164e-08
15460	Hr	1.9858	3.21388	1.255	4.13364e-05
73610	Zfp433	0.819018	2.01257	1.25471	0.00269915
71059	Hexim2	2.17878	3.40888	1.25361	2.53174e-05
26903	Dysf	1.3469	2.55812	1.25332	0.000362155
11782	Ap4s1	2.1094	3.33766	1.25293	3.11819e-05
105837	Mtbp	5.38542	6.63574	1.25285	9.80392e-09
100504344	Gm20186	1.221	2.42702	1.25201	0.000644633
331623	Bend3	3.59808	4.84063	1.25128	3.03561e-07
225341	Lims2	-0.837527	0.211071	1.25045	0.0938808
676676	F530104D19Rik	-0.837527	0.211071	1.25045	0.0938808
70832	4921504A21Rik	-0.837527	0.211071	1.25045	0.0938808
216853	Wrap53	3.49305	4.73374	1.25009	3.77799e-07
26562	Ncdn	5.17233	6.41892	1.24952	1.41324e-08
70974	Pgm2l1	3.66408	4.90363	1.24787	2.57748e-07
18969	Pola2	5.76774	7.01316	1.24735	7.44246e-09
791370	A130051J06Rik	0.171814	1.32214	1.2469	0.014908
69544	Wdr5b	0.171814	1.32214	1.2469	0.014908
110012	Tpgs1	3.67213	4.90978	1.24593	2.59826e-07
217705	Fam161b	0.759877	1.9423	1.24591	0.00246665
77031	Slc9a8	4.6153	5.85648	1.24548	3.46761e-08
76138	Ccdc138	1.49932	2.70682	1.24518	0.000247672
100043489	1300002E11Rik	1.76297	2.97666	1.245	0.000121597
57432	Zc3h8	4.28384	5.523	1.24456	6.48267e-08
100041490	Gm20875	4.21395	5.45101	1.24273	8.34679e-08
210356	Nckap5	2.32876	3.54945	1.24174	1.46619e-05
66456	2810001G20Rik	1.56988	2.7758	1.2417	0.000265216
67532	Mfap1a	6.06052	7.30038	1.24143	6.35656e-09
67603	Dusp6	2.92118	4.14722	1.23995	2.36187e-06
70325	Pigw	3.86688	5.09931	1.23964	1.99076e-07
13653	Egr1	2.20118	3.41754	1.23933	2.89597e-05
235542	Ppp2r3a	3.53774	4.768	1.23931	3.9152e-07
224440	Setd4	1.63716	2.84162	1.23855	0.000202439
66506	Psmg3	4.83536	6.06926	1.23757	3.06285e-08
67684	Luc7l3	6.0043	7.23941	1.23675	7.53309e-09
21339	Taf1a	3.56391	4.79151	1.23648	3.99605e-07
66293	Snhg16	4.6153	5.84689	1.23587	4.47663e-08
216154	Med16	3.90832	5.1365	1.23517	1.95467e-07
71683	Gypc	0.983154	2.16434	1.23509	0.00171283
19377	Rai1	5.78082	7.01387	1.23496	1.05844e-08
214239	Ccdc9b	2.483	3.69901	1.23484	1.15275e-05
66645	Pspc1	3.85279	5.08035	1.23481	2.07784e-07
211401	Mtss1	-0.511855	0.562929	1.23194	0.0803044
408190	Wfdc13	0.0780838	1.20698	1.23134	0.0222191
69536	Hemk1	0.495603	1.65067	1.23107	0.00575891
75259	4930556M19Rik	0.819018	1.98953	1.23092	0.00228741
12181	Bop1	5.7621	6.99085	1.23067	1.17245e-08
66768	Pacrgl	2.6713	3.88534	1.23051	6.30312e-06
213773	Tbl3	5.88482	7.1125	1.22944	1.11505e-08
223970	Rmi2	1.56988	2.76226	1.22791	0.000320792
68226	Efcab2	1.38654	2.5737	1.22756	0.000424717
18813	Pa2g4	8.71829	9.94538	1.22734	3.8245e-09
100039522	Gm2288	1.79278	2.98834	1.22592	0.000140465
70351	Ppp4r1	5.55374	6.77703	1.22551	1.70558e-08
449521	Zfp213	3.34999	4.56473	1.22498	9.55724e-07
619991	Gm6121	2.1094	3.31003	1.22494	4.98649e-05
77766	Elp4	3.61487	4.83094	1.22459	4.86759e-07
59053	Hgh1	4.91207	6.1298	1.22118	4.06536e-08
26926	Aifm1	6.91826	8.13856	1.22116	6.97491e-09
20509	Slc19a1	4.79174	6.00894	1.22095	4.69304e-08
76936	Hnrnpm	7.5181	8.73817	1.22063	5.78971e-09
71916	Dus4l	3.54652	4.75781	1.2202	5.85883e-07
68152	Fam133b	4.55569	5.76952	1.21825	7.6168e-08
107503	Atf5	6.85872	8.07601	1.21818	7.76466e-09
18004	Nek1	5.70249	6.91796	1.21746	1.85093e-08
20017	Polr1b	5.60084	6.81521	1.21651	2.03313e-08
319701	Fbxo48	2.1094	3.30069	1.21549	5.82721e-05
68147	Gar1	6.40497	7.6189	1.21514	1.05254e-08
15260	Hira	5.23881	6.45091	1.21484	3.11962e-08
544696	Tbc1d32	4.62775	5.83724	1.21368	7.61798e-08
51813	Ccnc	4.05698	5.26441	1.21366	2.18254e-07
53861	Zranb2	6.72693	7.9395	1.21355	9.34454e-09
432879	Kbtbd6	-0.0221617	1.08182	1.213	0.0251301
677156	Cyp4f37	-0.0221617	1.08182	1.213	0.0251301
73324	Clhc1	-1.03285	-0.050329	1.21106	0.160156
613258	A730017L22Rik	-1.03285	-0.050329	1.21106	0.160156
14357	Dtx1	-1.03285	-0.050329	1.21106	0.160156
233878	Sez6l2	-1.03285	-0.050329	1.21106	0.160156
105246	Brd9	4.42378	5.62933	1.21037	1.2256e-07
100039060	Gm2026	0.698207	1.84294	1.2098	0.0034295
17951	Naip5	1.4627	2.63438	1.20963	0.000385752
68185	Coa4	1.95976	3.14254	1.20956	8.25042e-05
21888	Tle4	3.67213	4.87247	1.20846	5.85473e-07
72828	Ubash3b	2.53684	3.72715	1.20819	1.65135e-05
22643	Zfp101	2.40794	3.59597	1.20759	2.11892e-05
74732	Stx11	3.85279	5.05282	1.20718	3.79049e-07
69577	Fastkd3	4.08737	5.28822	1.20692	2.39e-07
110084	Dnah1	0.819018	1.96611	1.20672	0.00291919
67418	Ppil4	5.67475	6.87695	1.20422	2.64075e-08
104806	Fancm	3.09873	4.29082	1.20415	3.16552e-06
73270	NA	0.342773	1.46265	1.20337	0.0119749
70552	Lrrc56	0.342773	1.46265	1.20337	0.0119749
107701	Sf3b4	4.78063	5.98	1.20312	7.56216e-08
69499	Tsr2	5.36819	6.56832	1.20262	3.57517e-08
67045	Riok2	6.44542	7.64678	1.20255	1.45088e-08
17218	Mcm5	6.9972	8.1982	1.20181	1.15306e-08
106757	Catsperd	-0.665521	0.362256	1.20068	0.0798343
338365	Slc41a2	4.06311	5.2572	1.20024	2.95171e-07
100042122	Gm3681	2.40794	3.58832	1.19986	2.43335e-05
276919	Gemin4	4.41422	5.60868	1.19928	1.61193e-07
71643	Zgrf1	4.07529	5.26681	1.19762	2.98447e-07
100503222	NA	0.633783	1.76366	1.19753	0.00480939
193838	Eme2	1.76297	2.92901	1.19656	0.000207706
230500	Efcab7	3.5811	4.768	1.19549	1.03085e-06
11749	Anxa6	-0.372993	0.682711	1.19482	0.068727
75565	Sgf29	4.09337	5.28112	1.19376	3.21454e-07
18125	Nos1	0.87583	2.01257	1.19362	0.00398251
353258	Ltv1	5.40726	6.59815	1.1933	4.45393e-08
18541	Pcnt	5.27622	6.4656	1.19201	5.50292e-08
71198	Otud1	1.66966	2.82869	1.19154	0.000337683
245671	Klf8	3.76529	4.94913	1.19138	7.10667e-07
269582	Clspn	5.3756	6.56443	1.19129	5.01205e-08
22051	Trip6	5.66269	6.85161	1.19094	3.62343e-08
50927	Nasp	6.925	8.1128	1.18864	1.69707e-08
107071	Wdr74	5.62383	6.81029	1.18853	4.0454e-08
237823	Pfas	5.67874	6.86433	1.18759	4.02405e-08
109093	Rars2	4.35051	5.533	1.1875	2.31173e-07
108961	E2f8	4.90184	6.08565	1.18723	9.68679e-08
19362	Rad51ap1	4.99134	6.17391	1.18578	8.82361e-08
54004	Diaph2	3.91511	5.09392	1.18558	5.87214e-07
75572	Acyp2	0.421211	1.52808	1.18503	0.0107729
235169	Foxred1	5.01682	6.19798	1.18431	8.94218e-08
57750	Wdr12	5.9915	7.17384	1.18394	3.15697e-08
212153	Ccdc191	4.00699	5.18295	1.1823	5.47131e-07
16907	Lmnb2	5.47778	6.65692	1.18143	5.72665e-08
330474	Zc3h4	4.82818	6.00464	1.18003	1.28858e-07
246228	Vwa1	1.30614	2.44408	1.1796	0.00108111
107587	Osr2	4.04465	5.21808	1.1796	4.96093e-07
15424	Hoxc5	1.53503	2.67828	1.17871	0.000517672
74325	Cltb	5.5296	6.70546	1.17806	5.90627e-08
68026	Pclaf	5.50729	6.6814	1.17633	6.38568e-08
13874	Ereg	2.68726	3.84738	1.17595	1.6599e-05
67492	Zfand4	2.71866	3.87908	1.1759	1.43462e-05
381650	Thap6	2.89393	4.05588	1.17565	8.88824e-06
68949	Zfas1	8.4777	9.65123	1.17382	1.74477e-08
52717	Anapc16	5.63621	6.80782	1.17364	6.0905e-08
69674	Mif4gd	4.20289	5.3708	1.17341	3.9442e-07
27402	Pdhx	4.80643	5.97561	1.1728	1.6267e-07
100042175	Gm10230	4.47064	5.63862	1.17255	2.62164e-07
212198	Wdr25	2.1329	3.28185	1.17219	0.000105004
100503392	4833438C02Rik	1.49932	2.63438	1.17128	0.000544969
102103	Mtus1	1.42512	2.55812	1.17114	0.000739546
14375	Xrcc6	6.49159	7.65961	1.16915	3.46783e-08
13169	Dbnl	6.62186	7.78955	1.16871	3.29439e-08
231855	Ap5z1	3.24608	4.40408	1.16868	4.41516e-06
671641	Rps12-ps24	0.342773	1.42878	1.16786	0.0156451
230101	Gba2	2.15602	3.30069	1.16749	0.000101878
94284	Ugt1a6a	2.06123	3.2039	1.16704	0.000118972
236266	Alms1	4.7769	5.93999	1.16677	1.88945e-07
228410	Cstf3	4.72373	5.88642	1.16651	1.98909e-07
217143	Gpr179	-0.0221617	1.03756	1.1659	0.0335099
17755	Map1b	7.59149	8.75684	1.16587	2.54949e-08
72151	Rfc5	5.29196	6.45407	1.16468	1.07426e-07
78767	Efcab11	2.38855	3.53361	1.16443	4.31306e-05
100043189	Gm4285	-0.24633	0.793305	1.16433	0.0591425
213753	Zfp598	6.76031	7.92325	1.16386	3.52489e-08
66929	Asf1b	5.32294	6.48426	1.16384	1.07035e-07
232969	Zfp428	3.17994	4.33262	1.16384	5.01369e-06
225280	Ino80c	3.87387	5.03042	1.16343	1.10486e-06
72567	Bclaf1	7.28497	8.44766	1.16333	2.96541e-08
83410	Cstf2t	4.36049	5.51697	1.16138	4.22581e-07
235497	Leo1	5.48464	6.64314	1.16075	9.47839e-08
21780	Tfam	5.38542	6.54282	1.15981	1.09105e-07
105203	Tasor2	5.84091	6.9988	1.15965	7.06034e-08
216439	Agap2	3.41852	4.56862	1.15953	3.45993e-06
13178	Dck	4.9323	6.08837	1.15937	1.77458e-07
72128	2610008E11Rik	2.89393	4.03915	1.15879	1.23474e-05
234723	Txnl4b	2.89393	4.03915	1.15879	1.23474e-05
628147	Gm2004	3.94196	5.09392	1.1585	9.86306e-07
13824	Epb41l4a	0.93049	2.03526	1.15842	0.00459709
268747	Carmil3	-0.837527	0.12909	1.15813	0.133184
100503390	Gm17518	-0.837527	0.12909	1.15813	0.133184
319196	Ankef1	-0.837527	0.12909	1.15813	0.133184
100038425	NA	-0.837527	0.12909	1.15813	0.133184
230767	Iqcc	2.80896	3.95242	1.15786	1.65771e-05
72749	Tonsl	4.38026	5.533	1.15756	4.28399e-07
243819	Ppp6r1	6.20609	7.36224	1.15751	5.50396e-08
18974	Pole2	3.38955	4.53718	1.15724	3.21842e-06
100039550	Gm10486	2.98713	4.13152	1.1571	9.29902e-06
21771	Utp4	6.97948	8.13528	1.15659	3.92345e-08
208836	Fanci	3.82421	4.97283	1.15571	1.33726e-06
654801	Zfp784	0.698207	1.79057	1.15549	0.00564883
545124	Tdg-ps	1.42512	2.54237	1.15504	0.000902423
67988	Tmx3	6.46984	7.62311	1.1544	5.16947e-08
100039194	Gm2092	1.2642	2.37462	1.15269	0.00174499
20751	Spr	5.37806	6.5279	1.15225	1.3308e-07
75870	Tcam1	3.07467	4.21337	1.15061	9.5848e-06
234857	Spire2	4.30985	5.45523	1.15042	5.5134e-07
100504621	NA	1.93324	3.05645	1.14961	0.000231103
66812	Ppcdc	2.85207	3.98774	1.14957	1.78261e-05
12946	Cr1l	4.17487	5.31859	1.14926	7.48126e-07
19142	Prss12	1.53503	2.64917	1.149	0.000627583
18784	Pla2g5	5.38542	6.5309	1.14787	1.45403e-07
266632	Irak4	4.03844	5.17787	1.1455	1.07204e-06
72322	Xpo5	6.70358	7.84797	1.14535	5.87901e-08
545938	Zfp607a	1.70144	2.81565	1.14518	0.000552917
207806	Usf3	3.86688	5.00478	1.14475	1.43344e-06
108958	Miga2	5.00095	6.1403	1.14246	2.61672e-07
103136	Pwp1	6.14961	7.29039	1.14218	8.46643e-08
12549	Arhgap31	4.07529	5.21062	1.14124	1.07934e-06
112403	Dxo	3.20232	4.33262	1.14114	7.22713e-06
624866	Lekr1	1.13051	2.2248	1.1404	0.00267405
66254	Dimt1	4.20289	5.33696	1.13947	8.89249e-07
12566	Cdk2	5.65459	6.79209	1.13947	1.39012e-07
214597	Sidt2	6.42415	7.56194	1.13895	7.90713e-08
100862354	NA	-0.129896	0.896022	1.13884	0.0511523
56307	Metap2	7.13812	8.27585	1.13844	5.99727e-08
18045	Nfyb	4.84962	5.98438	1.13821	3.44195e-07
78586	Srbd1	4.74295	5.87703	1.13779	4.12435e-07
19012	Plpp1	4.56003	5.69312	1.13731	5.28514e-07
228355	Madd	4.94231	6.07611	1.13704	3.2428e-07
56452	Orc6	5.98183	7.11716	1.1369	1.0778e-07
227058	Dnah7b	1.3469	2.44408	1.13669	0.00152506
100039120	Gm14525	1.60391	2.70682	1.13588	0.000932066
17299	Mettl1	4.43328	5.56453	1.13585	6.80725e-07
77286	Nkrf	3.96178	5.09122	1.13581	1.53154e-06
22770	Zhx1	3.90149	5.03042	1.13557	1.85627e-06
23894	Gtf2h2	4.71597	5.84689	1.13469	4.36877e-07
76497	Ppp1r11	5.19762	6.32883	1.13391	2.4987e-07
381903	Alg8	4.62775	5.75763	1.13389	5.05587e-07
26569	Slc27a4	5.33312	6.46455	1.13389	2.19227e-07
104859	Tecpr2	4.52049	5.64968	1.13351	6.17915e-07
64075	Smoc1	4.15205	5.27874	1.13227	1.15741e-06
56437	Rrad	1.17646	2.26374	1.13169	0.00248088
100041621	Gm3435	0.342773	1.3941	1.13145	0.020365
17961	Nat2	2.92118	4.03915	1.13107	1.859e-05
100503578	NA	-0.372993	0.624063	1.13106	0.0925345
243574	Kbtbd8	2.483	3.59597	1.13075	7.33232e-05
71481	Alpk1	2.57165	3.68473	1.12979	5.0424e-05
246257	Ovca2	2.30826	3.41754	1.12935	0.000110609
216760	Mfap3	5.36819	6.49453	1.12873	2.33764e-07
665402	NA	2.62234	3.7341	1.12787	4.72633e-05
13690	Eif4g2	9.22154	10.3492	1.12786	5.53928e-08
70873	Cnbd2	1.93324	3.0341	1.12691	0.000321296
71675	0610010F05Rik	4.52937	5.65152	1.12642	7.08913e-07
268822	Adck5	3.77278	4.89125	1.12569	2.84267e-06
140917	Dclre1b	3.43752	4.55299	1.12459	6.65611e-06
619312	G730013B05Rik	2.71866	3.82803	1.1244	3.29951e-05
21872	Tjp1	6.66481	7.78788	1.12404	1.03822e-07
74776	Ppa2	4.82097	5.93999	1.1225	5.2519e-07
195434	Utp14b	3.09873	4.20838	1.12116	1.53917e-05
15512	Hspa2	2.20118	3.30069	1.12103	0.000173323
19766	Ripk1	4.59005	5.70555	1.11958	7.91503e-07
12575	Cdkn1a	5.87614	6.99375	1.11927	1.91288e-07
627872	Dnah7a	-0.665521	0.288643	1.11883	0.111707
71287	Cpvl	-0.665521	0.288643	1.11883	0.111707
382275	Gm5168	-0.665521	0.288643	1.11883	0.111707
110109	Nop2	7.06748	8.18431	1.11757	1.05482e-07
193740	Hspa1a	-0.0221617	0.991909	1.11721	0.0444493
240174	Thada	4.98812	6.10186	1.11683	4.71037e-07
320183	Msrb3	3.48394	4.59176	1.1166	6.44988e-06
78405	Ntf5	0.421211	1.46265	1.11653	0.0181302
75570	Nhej1	1.4627	2.54237	1.11564	0.00125741
66129	Prxl2c	3.83141	4.94015	1.11563	2.98376e-06
11997	Akr1b7	1.63716	2.72088	1.11555	0.00105436
100039065	Gm2030	2.44596	3.54155	1.11366	7.92242e-05
237222	Ofd1	3.61487	4.71981	1.11294	5.45093e-06
241576	Ldlrad3	5.41686	6.5269	1.11233	3.26395e-07
17997	Nedd1	5.72972	6.83958	1.1117	2.60527e-07
68988	Prpf31	5.50054	6.60953	1.11115	3.11102e-07
211945	Plekhh1	1.82199	2.90458	1.11047	0.000539089
18419	Otog	0.633783	1.67976	1.1103	0.0101916
74111	Rbm19	4.70033	5.80625	1.10968	8.20013e-07
227292	Ctdsp1	5.33818	6.44245	1.10667	4.19617e-07
26409	Map3k7	5.0756	6.17901	1.1063	5.65688e-07
66225	Llph	-0.24633	0.739068	1.10576	0.0790364
71751	Map3k13	-0.24633	0.739068	1.10576	0.0790364
27029	Sgsh	1.85062	2.92901	1.10564	0.000513445
21425	Tfeb	3.70385	4.80147	1.1051	4.80334e-06
226539	Dars2	4.00699	5.10468	1.10375	2.96878e-06
70047	Trnt1	5.81209	6.91337	1.10302	3.06892e-07
445007	Nup85	5.78453	6.88556	1.10279	3.17451e-07
110816	Pwp2	5.23338	6.33342	1.10262	5.16464e-07
230597	Zfyve9	3.9286	5.02476	1.10255	3.47591e-06
235574	Atp2c1	5.08165	6.17901	1.10022	6.43609e-07
319581	Xkr5	2.483	3.56513	1.09958	0.000123264
74173	Rab10os	2.32876	3.40888	1.09956	0.000163199
69241	Polr2d	4.51155	5.60679	1.09949	1.37775e-06
20595	Smn1	5.21699	6.31384	1.09946	5.41329e-07
17954	Nap1l2	1.73253	2.80249	1.09944	0.000889021
19079	Prkab1	5.35076	6.44774	1.09936	4.83398e-07
228966	Ppp1r3d	1.13051	2.18478	1.09925	0.00409127
103098	Slc6a15	5.46395	6.56052	1.09878	4.5834e-07
52570	Ccdc69	0.0780838	1.08182	1.09861	0.0387935
71913	Tmem79	0.0780838	1.08182	1.09861	0.0387935
229003	Helz2	6.86488	7.96261	1.09857	1.83642e-07
665001	Gm14391	3.82421	4.9159	1.09855	4.4651e-06
94220	Cnnm4	4.92222	6.01609	1.09707	8.15224e-07
100504423	NA	-1.03285	-0.149165	1.09678	0.227948
239853	Adgrg7	-1.03285	-0.149165	1.09678	0.227948
381148	Prob1	-1.03285	-0.149165	1.09678	0.227948
100038464	Gm15441	-1.03285	-0.149165	1.09678	0.227948
75373	4930597O21Rik	-1.03285	-0.149165	1.09678	0.227948
109660	Ctrl	-1.03285	-0.149165	1.09678	0.227948
22774	Zic4	-1.03285	-0.149165	1.09678	0.227948
245050	Gask1a	-1.03285	-0.149165	1.09678	0.227948
69893	Coa7	4.08737	5.17787	1.0962	2.72053e-06
73218	Sppl2b	4.69244	5.78466	1.09597	1.1274e-06
72181	Nsun4	3.68012	4.768	1.09545	6.50025e-06
58207	Slc43a3	5.72586	6.81848	1.09445	3.93931e-07
99663	Clca4a	0.342773	1.35857	1.09411	0.0264049
27376	Slc25a10	4.46139	5.55082	1.09382	1.65604e-06
76156	Fam131b	1.85062	2.91684	1.09327	0.000607184
319887	E030030I06Rik	2.74939	3.82803	1.09307	5.06858e-05
100861924	NA	3.8024	4.88813	1.09268	5.17282e-06
66611	Ribc1	2.20118	3.27233	1.0923	0.000268755
18634	Pex7	3.19117	4.27184	1.09127	1.86119e-05
72190	2510009E07Rik	0.566347	1.59068	1.09101	0.0144973
241324	Crb2	1.30614	2.35672	1.09011	0.00298969
243905	Zfp568	5.35076	6.43713	1.08873	6.30325e-07
68789	Trmt61b	3.29897	4.3777	1.08855	1.78329e-05
67230	Zfp329	2.97418	4.05033	1.08846	3.29718e-05
19656	Rbmxl1	6.67984	7.76685	1.08795	2.57378e-07
30840	Fbxl6	5.08768	6.17263	1.08779	8.55568e-07
56632	Sphk2	5.27094	6.35612	1.08768	6.7817e-07
14936	Gys1	5.50504	6.58955	1.08663	5.56582e-07
666390	Gm13237	5.15522	6.23886	1.08635	7.95977e-07
224824	Pex6	4.83894	5.92185	1.08627	1.18777e-06
70335	Reep6	5.33565	6.41892	1.08565	6.96851e-07
237860	Ssh2	4.52937	5.61057	1.08537	1.7959e-06
72691	Calhm2	3.1341	4.20838	1.08528	2.64479e-05
239510	Phf20l1	5.09667	6.17901	1.08515	8.84688e-07
271711	Tmem169	-0.129896	0.845578	1.08466	0.0678932
58251	Cep295nl	-0.129896	0.845578	1.08466	0.0678932
50721	Sirt6	4.57726	5.65702	1.08378	1.70804e-06
108934	Smim13	4.73145	5.81119	1.08336	1.37666e-06
20743	Sptbn2	2.89393	3.96429	1.08334	5.05522e-05
66980	Zdhhc6	4.34045	5.41903	1.08333	2.61514e-06
333670	Gm867	5.19204	6.27267	1.08326	8.54049e-07
19336	Rab24	5.31526	6.3961	1.08325	7.29264e-07
77035	Kdm8	2.73411	3.80181	1.0822	6.53525e-05
74405	Efhc2	5.16949	6.24739	1.08057	9.00434e-07
19891	Rpa2	5.81935	6.89799	1.08034	5.24298e-07
102115	Dohh	5.42164	6.49964	1.08023	7.39089e-07
100042144	Gm14632	0.633783	1.65067	1.08001	0.013018
67239	Rpf2	5.1379	6.21423	1.07905	9.79034e-07
51810	Hnrnpu	9.05433	10.1321	1.07791	2.0472e-07
56219	Extl1	4.27331	5.34606	1.07771	3.12937e-06
67432	Hoga1	1.70144	2.7486	1.07688	0.00133355
77675	5033406O09Rik	2.483	3.54155	1.07575	0.000159533
17216	Mcm2	7.37579	8.4503	1.07508	2.83692e-07
107045	Lars	8.27975	9.3539	1.07446	2.42802e-07
101565	Ccp110	4.62361	5.69312	1.07339	2.09011e-06
109267	Ssc4d	2.20118	3.25311	1.07282	0.000359233
53313	Atp2a3	4.44271	5.51091	1.0726	2.76565e-06
269470	Wdr3	6.1102	7.18085	1.07203	5.00715e-07
11991	Hnrnpd	6.78926	7.85993	1.07154	3.7089e-07
66882	Bzw1	7.55064	8.62145	1.07132	2.98974e-07
68043	Eef1akmt1	2.85207	3.91009	1.07128	6.68611e-05
26385	Grk6	6.44542	7.5153	1.07098	4.3315e-07
209815	Tbc1d25	3.78024	4.84385	1.07055	9.03812e-06
50500	Ttpa	0.87583	1.89348	1.07051	0.0123053
100608	Noc4l	5.08165	6.14812	1.06928	1.32559e-06
435684	Shf	3.71946	4.78148	1.06927	9.63955e-06
76429	Lhpp	3.52003	4.58024	1.06852	1.49335e-05
72787	Ndc1	5.61759	6.68409	1.06844	8.07169e-07
50758	Fbxl17	3.40893	4.468	1.06806	1.86106e-05
66131	Tipin	5.16665	6.23152	1.06752	1.21185e-06
67288	Srek1ip1	4.11123	5.17276	1.06704	4.75071e-06
223433	Otulinl	-0.0221617	0.944762	1.06681	0.0586261
74490	Mamstr	-0.0221617	0.944762	1.06681	0.0586261
66229	Rpl7l1	6.82936	7.89485	1.06632	4.15704e-07
214952	Rhot2	4.97842	6.04152	1.06611	1.56736e-06
213389	Prdm9	2.60564	3.65575	1.0658	0.000129292
57339	Jph1	4.2995	5.35961	1.06493	3.78641e-06
216560	Wdpcp	1.221	2.2444	1.0647	0.00427738
15331	Hmgn2	4.71208	5.7729	1.06445	2.211e-06
100036768	Gm11696	-0.372993	0.562929	1.06436	0.12358
100504114	Gm16907	-0.372993	0.562929	1.06436	0.12358
12380	Cast	7.26184	8.32443	1.06321	3.92607e-07
12567	Cdk4	7.6583	8.72078	1.06296	3.59847e-07
22375	Wars	7.44019	8.50185	1.06221	3.84734e-07
28036	Larp7	5.67675	6.73694	1.06205	9.14535e-07
18037	Nfkbie	2.40794	3.45166	1.06169	0.000214448
22245	Uck1	5.85511	6.9149	1.06143	7.99231e-07
195733	Grhl1	0.759877	1.76366	1.0608	0.0105789
223828	Pphln1	5.64849	6.70723	1.06063	9.49251e-07
20019	Polr1a	6.60095	7.66007	1.0601	5.28269e-07
109019	Nabp1	4.41422	5.46987	1.06009	3.54815e-06
20962	Sycp3	-0.837527	0.0421677	1.05949	0.186747
11830	Aqp5	-0.837527	0.0421677	1.05949	0.186747
100270707	Gm14379	-0.837527	0.0421677	1.05949	0.186747
68092	Ncbp2	5.67475	6.73174	1.05885	9.7488e-07
214854	Neurl3	0.566347	1.55972	1.05868	0.0185387
74741	C2cd5	4.1053	5.15733	1.05753	5.97934e-06
231872	Aimp2	5.58389	6.63945	1.05753	1.04982e-06
102371	Myzap	0.342773	1.32214	1.05577	0.0340935
97165	Hmgb2	5.02626	6.07885	1.05548	1.89403e-06
226098	Hectd2	2.1094	3.14254	1.05517	0.000573509
74522	Morc2a	7.13812	8.19159	1.05413	5.07944e-07
98258	Txndc9	5.33058	6.38179	1.05355	1.47186e-06
71458	Bcor	5.50054	6.5517	1.05325	1.22794e-06
279766	Rhbdd3	4.25736	5.30465	1.05222	5.56353e-06
69672	Txndc15	4.33032	5.37747	1.05184	5.24566e-06
408028	Arhgap20os	0.0780838	1.03756	1.05151	0.0508682
74178	Stk40	4.8881	5.93548	1.05056	2.50346e-06
66413	Psmd6	5.61342	6.66149	1.04998	1.23194e-06
18008	Nes	5.83734	6.88556	1.04986	1.06133e-06
52477	Angel2	3.9353	4.97869	1.04955	9.9943e-06
331188	Zfp781	2.15602	3.18374	1.04895	0.000605775
76223	Agbl3	1.70144	2.72088	1.04862	0.00188466
66050	0610009B22Rik	3.87387	4.9159	1.04846	1.07269e-05
74558	Gvin1	2.44596	3.47674	1.04812	0.000228368
319944	Taf2	5.58814	6.63295	1.04676	1.34788e-06
67824	Nmral1	3.53774	4.57637	1.04673	2.15448e-05
12916	Crem	1.82199	2.84162	1.04641	0.00124834
72155	Cenpn	4.96539	6.00751	1.04512	2.51333e-06
15901	Id1	3.64786	4.68437	1.04399	1.84804e-05
66580	Esf1	7.19225	8.23449	1.04288	6.58383e-07
67949	Nifk	5.959	7.00025	1.04275	1.10155e-06
22367	Vrk1	5.23066	6.27028	1.04211	2.14751e-06
21877	Tk1	5.00414	6.04292	1.0417	2.72903e-06
70310	Plscr3	4.42854	5.4657	1.04152	5.59485e-06
624784	Tdg-ps2	4.02594	5.06114	1.04094	1.01931e-05
237926	Rsad1	3.87387	4.90671	1.03922	1.30062e-05
59015	Nup160	6.02956	7.06713	1.039	1.15502e-06
72091	Snhg7	3.40893	4.43852	1.03841	3.05797e-05
72836	Pot1b	2.86616	3.89156	1.03826	0.000112186
18551	Pcsk4	3.33993	4.36879	1.03811	3.68291e-05
223780	Adm2	3.85985	4.89125	1.03783	1.32184e-05
71446	Get1	3.48394	4.51314	1.03756	2.93318e-05
56420	Ppp4c	5.79746	6.83312	1.03734	1.44897e-06
20933	Med22	6.24839	7.28331	1.03614	1.10064e-06
76220	6530402F18Rik	3.656	4.68437	1.03578	2.11292e-05
58894	Zfp862-ps	3.01269	4.03352	1.0324	7.80796e-05
625631	Bloc1s2-ps	3.77278	4.79816	1.03219	1.91816e-05
100862190	NA	-0.665521	0.211071	1.03206	0.154702
100039495	Gm15706	0.983154	1.96611	1.0307	0.0124972
67426	Coq8a	2.30826	3.3193	1.02989	0.000445722
17427	Mns1	3.21339	4.23312	1.02977	5.45494e-05
67767	Jagn1	5.33565	6.36286	1.0295	2.57052e-06
71041	Pcgf6	5.02626	6.05268	1.02927	3.388e-06
20197	S100a3	1.95976	2.9649	1.02918	0.00110766
54199	Ccrl2	1.3469	2.3386	1.02861	0.00498626
106347	Ildr1	-0.129896	0.793305	1.02837	0.0895125
69714	Tfpt	4.11123	5.13388	1.02802	1.10335e-05
70605	Zdhhc24	3.66408	4.68437	1.02761	2.41241e-05
227377	Farp2	2.32876	3.33766	1.02747	0.000427676
237615	Ankrd52	6.86048	7.88669	1.027	1.06599e-06
19267	Ptpre	3.3196	4.3372	1.0269	4.91551e-05
54366	Ctnnal1	2.80896	3.82152	1.02583	0.000155021
414758	Zfp950	0.566347	1.52808	1.02561	0.0236259
270151	Nlrx1	1.03396	2.01257	1.02448	0.0113306
213012	Abhd10	3.41852	4.43426	1.02442	3.85641e-05
13731	Emp2	7.16188	8.18558	1.02435	1.03735e-06
71766	Raver1	5.8498	6.87223	1.02404	1.95649e-06
381306	BC055324	4.66046	5.68059	1.02379	5.48319e-06
224814	Abcc10	3.08675	4.09959	1.02375	8.99752e-05
11987	Slc7a1	8.62012	9.64364	1.02375	8.16884e-07
226442	Zfp281	4.39977	5.41903	1.02365	8.00072e-06
209354	Eif2b1	5.4264	6.44774	1.02349	2.66512e-06
624251	Gm6485	7.14247	8.16516	1.02334	1.0683e-06
67249	Tbc1d19	3.47477	4.48869	1.02225	4.07983e-05
75725	Phf14	5.09965	6.11789	1.02093	3.67302e-06
15284	Hlx	2.1329	3.13206	1.02033	0.000850314
59047	Pnkp	4.73912	5.75593	1.02026	5.33491e-06
106248	Qtrt2	4.72373	5.74048	1.02025	5.61552e-06
236732	Rbm10	4.95554	5.97268	1.02011	4.47333e-06
211255	Kbtbd7	3.16861	4.17813	1.0198	7.07292e-05
216150	Cdc34	6.55385	7.57264	1.01977	1.41402e-06
216136	Ilvbl	4.68451	5.69846	1.01753	6.5374e-06
22701	Zfp41	2.50117	3.50139	1.01655	0.00037485
224836	Usp49	3.8097	4.81792	1.01478	2.3794e-05
14682	Gnaq	4.83536	5.84689	1.01475	5.68332e-06
100415787	Tomm6os	-0.0221617	0.896022	1.01459	0.0768534
93838	Dqx1	-0.0221617	0.896022	1.01459	0.0768534
56808	Cacna2d2	-0.0221617	0.896022	1.01459	0.0768534
394435	Ugt1a6b	1.30614	2.28282	1.01429	0.00541147
56200	Ddx21	7.94675	8.96037	1.01399	1.12683e-06
666514	Gm13160	2.80896	3.80841	1.0126	0.000192965
234854	Cdk10	5.00095	6.01037	1.01229	4.93539e-06
18414	Osmr	2.68726	3.68473	1.01177	0.000226984
70101	Cyp4f16	3.68012	4.68437	1.01141	3.13178e-05
237523	Ptprq	-0.511855	0.362256	1.01104	0.195373
100415915	A530072M11Rik	-0.511855	0.362256	1.01104	0.195373
268465	Eme1	3.33993	4.34175	1.0109	6.13116e-05
269356	Slc4a11	2.99996	3.99932	1.01086	0.000119464
21665	Tdg	3.42805	4.42999	1.01048	4.84827e-05
73852	D3Ertd751e	1.79278	2.7758	1.00968	0.00217945
13813	Eomes	2.83784	3.83451	1.00953	0.00020282
100043126	NA	2.32876	3.3193	1.00887	0.000561016
28071	Polr1f	4.61112	5.61622	1.00885	8.64422e-06
56530	Cnpy2	5.76022	6.7669	1.00837	2.88597e-06
380855	Rsl1	3.17994	4.17813	1.00831	8.33485e-05
13645	Egf	1.17646	2.14361	1.00818	0.00855414
74268	Aven	3.96178	4.96399	1.00808	2.14456e-05
17711	CYTB	8.74355	9.75074	1.0074	1.19657e-06
100861696	NA	4.45208	5.45523	1.00733	1.08959e-05
19090	Prkdc	3.88082	4.88189	1.00728	2.2889e-05
74487	5430405H02Rik	0.421211	1.35857	1.00727	0.0384848
100504491	Dcdc2b	2.15602	3.14254	1.00717	0.000935181
228961	Npepl1	7.40503	8.41127	1.00677	1.48315e-06
228730	Kiz	4.46139	5.46361	1.00637	1.07776e-05
29805	Znhit2	3.83141	4.83094	1.00596	2.80316e-05
627375	Gm6750	2.80896	3.80181	1.00594	0.00021521
666295	NA	5.93247	6.93691	1.00593	2.6276e-06
319266	A130010J15Rik	2.93461	3.92839	1.00576	0.000150206
72400	Pinx1	3.47477	4.47216	1.00563	5.59129e-05
16529	Kcnk5	3.48394	4.48045	1.00469	5.50135e-05
18117	Emc8	5.24151	6.24374	1.00464	4.70345e-06
74559	Elovl7	4.37535	5.37525	1.0043	1.25971e-05
71941	Cars2	3.81698	4.81464	1.00415	2.86659e-05
66975	Trappc13	5.32038	6.32193	1.00383	4.42106e-06
69528	1700030J22Rik	0.759877	1.70827	1.00324	0.0168426
319953	Ttll1	3.7272	4.7233	1.003	3.34287e-05
231871	Daglb	3.5811	4.57637	1.00291	4.30945e-05
16572	Kif5a	0.0780838	0.991909	1.00281	0.0663279
100306944	Snora73a	0.0780838	0.991909	1.00281	0.0663279
21429	Ubtf	7.55445	8.55653	1.00257	1.58631e-06
217379	Ubxn2a	4.52049	5.51898	1.00247	1.0928e-05
77422	C330018D20Rik	2.77948	3.76835	1.00219	0.000255335
240255	Ythdc2	4.6442	5.64231	1.00176	9.05209e-06
216443	Mars1	7.38499	8.38612	1.00167	1.68015e-06
18798	Plcb4	3.8097	4.80477	1.00158	3.0962e-05
20020	Polr2a	7.4791	8.48006	1.00147	1.65377e-06
244585	Rpgrip1l	3.29897	4.29082	1.00112	8.53526e-05
216156	Wdr18	5.41925	6.41676	0.999632	4.42075e-06
69668	Ccdc115	3.96178	4.95509	0.999154	2.57091e-05
11461	Actb	9.64996	10.6489	0.999021	1.37404e-06
664844	NA	1.2642	2.2248	0.998929	0.00716368
68094	Smarcc2	6.34713	7.34475	0.99874	2.51412e-06
67236	Cinp	4.5382	5.533	0.998716	1.11737e-05
319475	Zfp672	3.66408	4.65537	0.998473	4.26926e-05
22117	Tst	1.4627	2.42702	0.997643	0.00474306
67014	Riox2	4.6442	5.63676	0.996194	1.02228e-05
11910	Atf3	4.08737	5.07762	0.995594	2.23082e-05
18618	Pemt	1.93324	2.90458	0.995263	0.00160548
72852	Mblac2	1.93324	2.90458	0.995263	0.00160548
100504501	Gm20257	-0.372993	0.49909	0.994417	0.163583
106877	Afap1l1	-0.372993	0.49909	0.994417	0.163583
100502772	NA	-0.372993	0.49909	0.994417	0.163583
414069	BC024978	1.49932	2.46093	0.994001	0.00438897
74670	Zfp943	3.27805	4.26226	0.993573	9.68718e-05
50876	Tmod2	4.39492	5.38411	0.993505	1.48413e-05
18572	Pdcd11	6.67785	7.67007	0.993108	2.51107e-06
24066	Spry4	2.30826	3.28185	0.991956	0.00076887
14680	Gnal	0.566347	1.49574	0.991771	0.0300003
19691	Recql	3.8097	4.79484	0.991595	3.76983e-05
259300	Ehd2	4.2943	5.28112	0.991428	1.80273e-05
100039377	Gm10096	3.20232	4.18321	0.990739	0.000114935
51791	Rgs14	1.3469	2.30165	0.990709	0.00604355
76306	Slc18b1	3.67213	4.65537	0.99035	4.85056e-05
56525	Zfp235	2.01139	2.97666	0.987813	0.0015756
75764	Slx1b	3.34999	4.32804	0.986909	9.16302e-05
100861753	Gm21188	1.17646	2.12258	0.986533	0.0104472
67795	Rnls	1.17646	2.12258	0.986533	0.0104472
407793	BC039966	1.17646	2.12258	0.986533	0.0104472
225358	Fam13b	4.24663	5.22796	0.986075	2.25058e-05
13205	Ddx3x	8.54766	9.5333	0.985881	2.03041e-06
75273	Pelp1	5.96393	6.94816	0.985673	4.08255e-06
67849	Cdca5	5.03564	6.01751	0.984612	8.77768e-06
209224	Enox2	3.96178	4.94015	0.984145	3.27177e-05
217431	Nol10	5.43824	6.42	0.983831	6.29928e-06
243853	Fkrp	3.05019	4.02221	0.982906	0.000189885
68285	C630043F03Rik	1.93324	2.8922	0.982677	0.00187808
338371	Endov	3.59808	4.5725	0.981853	6.05559e-05
67006	Cisd2	5.52072	6.49964	0.980876	6.37095e-06
212986	Scfd2	2.79429	3.76156	0.980256	0.00034323
75530	Lyrm7	2.22324	3.18374	0.979817	0.00122761
71206	Katnal2	0.698207	1.62099	0.979087	0.0236976
17874	Myd88	5.38052	6.35724	0.978878	7.40012e-06
67390	Mrm3	4.00699	4.97869	0.977275	3.41405e-05
100073351	Yy2	2.1329	3.08934	0.976981	0.00151544
15404	Hoxa7	3.82421	4.79484	0.976957	4.76896e-05
54624	Paf1	4.68053	5.65335	0.976313	1.5668e-05
17687	Msh5	0.342773	1.24639	0.975887	0.05607
269999	Orai3	3.52891	4.49689	0.975739	8.03059e-05
20514	Slc1a5	6.94339	7.9183	0.975635	3.44184e-06
105734	Tigd5	1.30614	2.2444	0.974838	0.00797267
66317	Wdr61	5.21148	6.18282	0.973755	9.29098e-06
14731	Gpaa1	4.95554	5.9264	0.973738	1.21985e-05
269952	Gdpgp1	1.53503	2.47759	0.973688	0.00487129
69171	Cnppd1	6.55167	7.52435	0.973631	4.09966e-06
69860	Eif1ad	6.23488	7.20731	0.973615	4.67305e-06
52906	Ahi1	4.75814	5.72835	0.973518	1.50804e-05
66795	Atg10	3.22437	4.18828	0.973496	0.000143704
209357	Gtf2h3	4.66046	5.62933	0.972397	1.62158e-05
16434	Itpa	3.75775	4.7233	0.972159	6.16166e-05
380601	Fastkd5	4.03844	5.00478	0.971781	3.805e-05
108062	Cstf2	6.23624	7.20669	0.971632	4.88203e-06
67276	Eri1	6.9972	7.96741	0.970913	3.77436e-06
327942	Pigl	3.3196	4.28136	0.970712	0.000136432
68730	Dus1l	5.01998	5.98729	0.970062	1.23036e-05
216152	Plppr3	-0.129896	0.739068	0.96979	0.117167
56335	Mettl3	3.99422	4.95806	0.969439	4.16451e-05
18140	Uhrf1	6.31795	7.28626	0.969424	4.94761e-06
100503636	1700123M08Rik	0.421211	1.32214	0.968928	0.0490435
75212	Rnf121	4.21945	5.18295	0.968283	3.06792e-05
70240	Ufsp1	1.60391	2.54237	0.967994	0.00418593
19714	Rev3l	5.83734	6.80369	0.967914	6.79284e-06
106707	Rpusd1	2.94792	3.90394	0.967584	0.000269875
76784	Mtif2	5.29196	6.25707	0.967378	1.01614e-05
20624	Eftud2	7.0629	8.02946	0.967225	4.03134e-06
16443	Itsn1	5.79746	6.76265	0.966796	7.09618e-06
52040	Ppp1r10	5.21973	6.18409	0.966745	1.05957e-05
64424	Polr1e	4.1405	5.102	0.966541	3.71136e-05
66523	2810004N23Rik	6.2308	7.19603	0.96641	5.49804e-06
103140	Gstt3	2.50117	3.45166	0.966258	0.000789239
106338	Nsun3	2.38855	3.33766	0.966169	0.000835053
28126	Nop16	5.87091	6.83555	0.966149	6.92637e-06
245474	Dkc1	6.47445	7.43921	0.965755	5.03913e-06
20222	Sf3a2	6.02014	6.98431	0.965536	6.20225e-06
76477	Pcolce2	2.89393	3.84738	0.96544	0.000338132
664829	Slx	1.63716	2.5737	0.965342	0.00509372
17777	Mttp	3.26747	4.22328	0.965048	0.00016635
235627	Nbeal2	3.62319	4.58024	0.96426	8.76936e-05
234199	Fgl1	2.99996	3.95242	0.963575	0.0002402
15468	Prmt2	3.83141	4.78818	0.963001	6.08998e-05
76367	Trp53rkb	2.30826	3.25311	0.962836	0.00115117
229937	Znhit6	5.50279	6.46351	0.962668	9.25664e-06
76952	Nt5c2	3.42805	4.38213	0.962327	0.000117567
227357	Espnl	2.6713	3.61868	0.96133	0.000527568
19244	Ptp4a2	7.53639	8.49701	0.961094	4.15987e-06
27221	Chaf1a	6.74324	7.70276	0.960348	5.17137e-06
100019	Mdn1	6.04512	7.00384	0.960061	6.90887e-06
70951	Spata1	0.93049	1.84294	0.959562	0.021097
12175	Bnip2	6.19637	7.15455	0.959384	6.5247e-06
77521	Mtus2	4.40942	5.36409	0.958833	2.78807e-05
78914	Nadsyn1	2.60564	3.54945	0.958391	0.000692856
74041	Ddias	3.59808	4.54905	0.958275	9.39849e-05
53886	Cdkl2	4.11713	5.0694	0.957364	4.36404e-05
17692	Msl3	4.636	5.58965	0.957199	2.32057e-05
108671	Dnajc9	5.40243	6.35724	0.956894	1.13643e-05
71711	Mus81	3.96178	4.90978	0.953652	5.95531e-05
16181	Il1rn	-0.837527	-0.050329	0.953603	0.258407
269854	Nat14	-0.837527	-0.050329	0.953603	0.258407
14857	Gsta1	-0.837527	-0.050329	0.953603	0.258407
232236	Ccdc174	4.48441	5.43404	0.953572	2.91372e-05
11513	Adcy7	4.36049	5.30931	0.953102	3.49498e-05
619677	4930529C04Rik	0.0780838	0.944762	0.952421	0.085967
215951	Afg1l	2.58874	3.52562	0.95155	0.00072169
73728	Psd	3.96833	4.91284	0.950131	6.23828e-05
140488	Igf2bp3	3.87387	4.81792	0.950046	6.77145e-05
26886	Cenph	4.01965	4.96399	0.949752	6.24111e-05
19076	Prim2	3.97484	4.91896	0.9497	6.15724e-05
63959	Slc29a1	6.51749	7.46606	0.949534	7.10988e-06
68299	Vps53	4.64011	5.58581	0.949226	2.70681e-05
216011	Lrrc20	4.07529	5.01908	0.948998	5.58317e-05
18393	Orc2	6.39407	7.34191	0.94888	7.56052e-06
78797	Ndor1	3.96833	4.90978	0.947053	6.61955e-05
52513	Ddx56	6.71821	7.66371	0.946332	7.12207e-06
235587	Parp3	5.20318	6.14682	0.94602	1.70453e-05
71835	Lancl2	5.22521	6.16879	0.945918	1.6026e-05
54402	Stk19	3.68012	4.61829	0.945005	0.000110559
239273	Abcc4	6.3012	7.24429	0.944196	8.69939e-06
67574	Alg13	5.06342	6.00464	0.943826	1.90973e-05
74239	Iqce	5.07863	6.01893	0.942888	2.03385e-05
76295	Atp11b	6.49839	7.44027	0.942842	8.29517e-06
53321	Cntnap1	2.73411	3.66305	0.942107	0.000569088
56289	Rassf1	5.69856	6.63852	0.941638	1.28059e-05
668714	Gm9315	2.483	3.40888	0.941552	0.000975188
66682	Trappc5	5.55591	6.49555	0.941496	1.45654e-05
67895	Ppa1	6.53633	7.47646	0.941067	8.50637e-06
73132	Slc25a16	3.87387	4.80807	0.940156	8.16988e-05
668253	Dleu2	-0.665521	0.12909	0.939735	0.211789
70772	Ggnbp1	-0.665521	0.12909	0.939735	0.211789
100503652	Gm16845	-0.665521	0.12909	0.939735	0.211789
244853	Nxpe4	-0.665521	0.12909	0.939735	0.211789
28040	D6Wsu163e	4.08737	5.02192	0.939683	6.43683e-05
116914	Slc19a2	5.67475	6.61236	0.939318	1.41057e-05
108067	Eif2b3	5.84091	6.77871	0.939318	1.23827e-05
14105	Srsf10	5.79377	6.73087	0.938666	1.30201e-05
672511	Rnf213	8.87478	9.81309	0.938494	5.86358e-06
100736249	Mira	3.7272	4.65903	0.938413	0.000106759
12663	Chml	4.50706	5.44043	0.937194	3.79848e-05
218506	Mrps27	4.51603	5.4489	0.936678	4.03654e-05
108652	Slc35b3	3.06248	3.98774	0.935681	0.000396021
328370	Rft1	3.5811	4.5091	0.935264	0.000140522
67417	Ears2	3.16861	4.0942	0.935263	0.000305181
237336	Tbpl1	5.97046	6.90416	0.935083	1.23274e-05
73124	Golim4	6.51749	7.45138	0.93484	9.81134e-06
320615	Dop1a	4.07529	5.00478	0.934647	6.97715e-05
76577	Faf2	6.41818	7.35098	0.933813	1.04078e-05
72615	Anks3	4.64828	5.57811	0.933285	3.67111e-05
224705	Vps52	5.02626	5.95643	0.932822	2.60919e-05
56771	Med20	5.15808	6.08837	0.932713	2.25143e-05
192216	Tmem47	5.62383	6.55465	0.932578	1.63376e-05
77573	Vps33a	5.08768	6.01751	0.932381	2.47911e-05
209584	Tyw3	2.1329	3.04532	0.932289	0.00267212
12675	Chuk	6.10724	7.03724	0.931255	1.25291e-05
56305	Pitpnb	6.82666	7.75708	0.931178	9.61178e-06
338349	Cntln	3.59808	4.5212	0.930271	0.000145364
224656	Zfp523	4.75435	5.68059	0.929439	3.58446e-05
54141	Spag5	7.00915	7.93762	0.92914	9.55635e-06
52856	Mtg2	4.27859	5.20313	0.928997	6.0958e-05
22040	Trex1	3.54652	4.468	0.928889	0.000176416
66631	Mfsd14b	6.31411	7.24124	0.928222	1.22322e-05
237411	Zfp938	4.03844	4.96103	0.927849	8.93861e-05
56455	Dynll1	6.18658	7.11317	0.927775	1.3028e-05
14088	Fancc	3.64786	4.56862	0.927653	0.000157228
108899	Zfta	5.33312	6.25828	0.927298	2.27824e-05
382985	Rrm2b	4.57726	5.50076	0.927116	4.42345e-05
67936	Wdr55	4.45208	5.37525	0.927114	5.27298e-05
230761	Zfp362	1.03396	1.9181	0.926853	0.0256102
67168	Lpar6	2.42707	3.33766	0.926705	0.00127064
13433	Dnmt1	7.57871	8.5049	0.926637	8.92489e-06
22596	Xrcc5	4.23038	5.15215	0.926366	6.48736e-05
26429	Orc5	4.70817	5.63119	0.926319	3.9463e-05
19047	Ppp1cc	6.42415	7.34929	0.926142	1.22566e-05
276950	Slfn8	4.07529	4.99614	0.925967	8.24207e-05
213054	Gabpb2	6.48362	7.40804	0.925387	1.21882e-05
52696	Zwint	5.57534	6.49862	0.925086	1.97764e-05
22036	Traip	4.1053	5.02476	0.924468	8.15415e-05
14056	Ezh2	6.64656	7.56924	0.923545	1.19943e-05
77252	9430038I01Rik	1.82199	2.72088	0.923416	0.00535601
214791	Sertad4	1.13051	2.01257	0.921825	0.0207881
83815	Cenpq	5.05114	5.96974	0.921182	3.10358e-05
100043915	Gm4724	4.61946	5.53698	0.92101	4.94009e-05
329152	Hecw2	-0.372993	0.432295	0.920912	0.214446
15511	Hspa1b	3.55524	4.468	0.920072	0.00020025
118453	Mmp28	3.14569	4.05588	0.919908	0.000386914
106878	Smim3	4.01965	4.93412	0.919765	0.000104455
73569	Vgll3	1.17646	2.05759	0.919555	0.0187939
170740	Zfp287	2.90762	3.81498	0.918821	0.000604756
15569	Elavl2	4.39005	5.30465	0.918691	6.34604e-05
12189	Brca1	6.21438	7.1317	0.918481	1.5696e-05
80902	Zfp202	2.40794	3.31003	0.918311	0.001514
100217443	Snord12	0.633783	1.49574	0.918218	0.0421421
68832	Ldah	4.19175	5.10468	0.917626	8.22735e-05
59090	Midn	4.58154	5.49464	0.916675	5.39113e-05
622675	Zfp827	4.09337	5.00478	0.916432	9.34084e-05
59007	Ngly1	3.45626	4.36432	0.915866	0.000255587
20833	Ssrp1	8.52286	9.43823	0.915603	1.00547e-05
53893	Nudt5	5.53402	6.44774	0.915569	2.43992e-05
106504	Stk38	5.72005	6.63388	0.91545	2.23131e-05
13347	Dffa	4.24124	5.15215	0.915441	8.47722e-05
78369	Icam4	0.698207	1.55972	0.915144	0.0372707
72323	Asb6	4.91884	5.83077	0.914759	4.05824e-05
78445	C330013E15Rik	-0.24633	0.562929	0.914232	0.180027
231668	Vsig10	4.34045	5.24994	0.91371	7.765e-05
54722	Gsdme	2.70305	3.60358	0.913695	0.000960285
66497	Cmss1	4.46139	5.3708	0.913284	6.74555e-05
330554	Fan1	1.73253	2.61945	0.912805	0.00667852
208263	Tor1aip1	6.63117	7.54228	0.911967	1.54578e-05
17131	Smad7	2.55435	3.45166	0.911891	0.00142091
106344	Rfc4	4.49804	5.40603	0.911766	6.22952e-05
24014	Rnasel	2.74939	3.64841	0.911744	0.000850812
212377	Mms22l	4.53379	5.44043	0.910321	6.49019e-05
28114	Nsun2	7.77584	8.68559	0.91014	1.23971e-05
80284	Smim12	3.25681	4.1576	0.909709	0.000401868
433520	Gm14403	2.97418	3.8728	0.909481	0.000621027
12544	Cdc45	5.2361	6.14291	0.909069	3.59373e-05
212281	Zfp729a	4.27859	5.18295	0.908752	9.03658e-05
12353	Car6	5.43824	6.34481	0.908531	3.07775e-05
29877	Hdgfl3	5.62797	6.53389	0.907642	2.7188e-05
100929	Tyw1	5.2496	6.15461	0.907248	3.59604e-05
212679	Mars2	4.03844	4.94015	0.906881	0.000125347
100609	Nsun5	4.33032	5.23287	0.906773	8.42628e-05
68017	Mrm2	3.05019	3.94645	0.906534	0.000595554
208518	Cep78	3.88082	4.78148	0.90643	0.000149506
67661	Ift172	4.53379	5.43618	0.906053	7.06171e-05
74610	Abcb8	4.93898	5.84208	0.905866	4.60055e-05
59020	Pdzk1	1.49932	2.37462	0.905607	0.0107606
110351	Rap1gap	4.15205	5.05282	0.905549	0.000111045
100042856	Gvin2	0.93049	1.79057	0.905249	0.0318622
18120	Mrpl49	5.31011	6.21298	0.905006	3.53166e-05
66047	Mrpl54	4.67654	5.57811	0.904886	6.43353e-05
105348	Golm1	5.73164	6.63481	0.904763	2.7259e-05
217664	Mgat2	5.01366	5.91575	0.90471	4.56691e-05
66505	Zmynd11	5.65662	6.55955	0.904605	2.85392e-05
170789	Acot8	4.03844	4.93714	0.90386	0.000132585
72650	Mtrfr	3.27805	4.17302	0.903729	0.000413732
15427	Hoxc9	2.55435	3.44321	0.903336	0.00159813
100503974	NA	2.77948	3.67031	0.90321	0.000876187
100042150	Nrg2	4.06311	4.96103	0.902987	0.000132051
66971	Cdk5rap1	4.37041	5.26921	0.902889	8.75108e-05
230801	Pigv	2.58874	3.47674	0.902118	0.00145686
16403	Itga6	5.61759	6.51787	0.902002	3.0869e-05
54367	Zfp326	4.35551	5.25236	0.900986	9.49138e-05
625342	Gm13315	1.63716	2.51034	0.900587	0.00994543
100039324	Gm10147	3.37976	4.27184	0.900213	0.000344297
231134	Dok7	1.66966	2.54237	0.899475	0.00917563
67770	Caap1	3.99422	4.88813	0.899218	0.000141621
70020	Ino80b	4.34045	5.23532	0.899041	0.000103074
71718	Telo2	4.86373	5.75934	0.898508	5.82177e-05
67768	N6amt1	4.02594	4.91896	0.898197	0.000152982
67131	Acbd4	3.9486	4.84063	0.897497	0.00016806
15574	Hus1	5.23066	6.12584	0.897419	4.30834e-05
53817	Ddx39b	7.10731	8.00309	0.896384	1.89105e-05
70439	Taf15	7.84416	8.73968	0.895883	1.67002e-05
65102	Nif3l1	4.85316	5.74565	0.895404	6.16913e-05
15931	Ids	4.38026	5.2716	0.895375	9.82453e-05
17165	Mapkapk5	5.92239	6.81603	0.895026	3.02267e-05
14256	Flt3l	3.54652	4.43426	0.894955	0.000295506
234814	Mthfsd	3.70385	4.59176	0.894369	0.000237262
266459	Eif1ad15	0.259825	1.08182	0.893899	0.0822399
69248	2610035F20Rik	0.259825	1.08182	0.893899	0.0822399
223701	Mrtfa	5.01682	5.90809	0.89386	5.65154e-05
233826	Palb2	3.09873	3.98191	0.893008	0.000689869
216858	Kctd11	2.62234	3.50139	0.892743	0.00149216
68108	Snhg17	4.8881	5.77795	0.892689	6.49242e-05
26426	Nubp2	5.00732	5.89729	0.892584	5.6315e-05
58867	Syngr4	1.90622	2.7758	0.892125	0.00589043
19893	Rpgr	2.34896	3.22378	0.891367	0.00259161
102607	Snx19	5.62797	6.51687	0.890594	3.82664e-05
55991	Panx1	3.37976	4.26226	0.890567	0.000403977
74237	Tubgcp2	5.40967	6.29751	0.889813	4.49469e-05
232431	Gprc5a	4.11123	4.99614	0.889764	0.000145904
73689	Bloc1s2	4.94563	5.83239	0.889486	6.30199e-05
66172	Med11	4.1405	5.02476	0.889007	0.000156666
22099	Tsn	6.626	7.51379	0.888631	2.53441e-05
193043	Zfp3	1.4627	2.32024	0.888201	0.0140028
54645	Gripap1	4.65641	5.54094	0.887849	8.58333e-05
66586	Crls1	5.49828	6.384	0.887573	4.4566e-05
434401	Gm5616	2.50117	3.37371	0.88737	0.00234094
217648	Gm527	0.495603	1.32214	0.887021	0.0684938
67194	2700038G22Rik	0.495603	1.32214	0.887021	0.0684938
14421	B4galnt1	5.27622	6.16107	0.887008	5.09501e-05
241274	Pnpla7	4.42854	5.31163	0.886982	0.000113429
212974	Pgghg	3.33993	4.21833	0.886668	0.000487597
66193	Pithd1	5.83196	6.71691	0.886411	3.79828e-05
107272	Psat1	7.93636	8.8223	0.886281	2.02487e-05
26914	Macroh2a1	6.85078	7.7356	0.885544	2.53354e-05
378954	3000002C10Rik	0.566347	1.3941	0.885202	0.0599781
56716	Mlst8	3.63146	4.5091	0.884375	0.000329391
71609	Tradd	4.09337	4.97283	0.884347	0.000170046
14238	Foxf2	3.01269	3.88534	0.883001	0.000824097
217325	Llgl2	2.28747	3.15295	0.882626	0.00306187
232878	Zscan22	2.73411	3.60358	0.882028	0.00136973
66632	Dph6	5.06648	5.94599	0.881995	6.469e-05
110749	Chaf1b	5.14369	6.0232	0.881856	6.3856e-05
442801	Arhgef15	1.73253	2.58911	0.881822	0.00920182
208043	Setd1b	5.54281	6.42215	0.88112	4.83338e-05
76775	Slc10a7	4.49351	5.3708	0.880978	0.000115071
75812	Tasp1	4.5382	5.41471	0.880094	0.000115586
211389	Suox	4.1692	5.04446	0.879886	0.000170212
384864	Gm1943	3.17994	4.05033	0.879576	0.000659425
64144	Mllt1	6.22671	7.10515	0.879542	3.51675e-05
100503178	2810013P06Rik	3.19117	4.06142	0.87936	0.000639183
13866	Erbb2	5.1408	6.01751	0.879065	6.81047e-05
19128	Pros1	1.87869	2.73481	0.87886	0.00736243
23856	Dido1	5.81572	6.69303	0.878787	4.33323e-05
432730	Gm5446	4.50706	5.3819	0.87849	0.00011611
100042807	Eif3j2	7.53694	8.41479	0.878293	2.54531e-05
399570	Kank4os	4.12301	4.99614	0.877896	0.000175371
108689	Stn1	3.85279	4.7233	0.876249	0.000263042
75420	Secisbp2	3.07467	3.94045	0.875639	0.000885895
233875	Ino80e	5.11743	5.9902	0.875151	7.2434e-05
26965	Cul1	6.56685	7.4408	0.874825	3.43664e-05
100040018	Gmfg-ps	1.08304	1.9181	0.874611	0.0339705
103213	Traf3ip2	4.1635	5.03324	0.874351	0.0001916
13436	Dnmt3b	3.98133	4.85026	0.874168	0.000231968
105239	Rnf44	6.46984	7.34305	0.874139	3.5968e-05
26885	Casp8ap2	5.4406	6.31268	0.873983	6.00034e-05
100040608	Fancf	2.76451	3.62617	0.873864	0.00140079
434233	Ppp1ccb	6.01382	6.88634	0.873792	4.31897e-05
72462	Rrp1b	5.67274	6.5448	0.873678	5.15228e-05
331401	Thoc2	6.49726	7.36951	0.873164	3.63624e-05
109674	Ampd2	6.40135	7.2732	0.87283	3.78171e-05
12041	Bckdk	5.97534	6.84681	0.872778	4.48454e-05
75504	1700013F07Rik	1.221	2.05759	0.872432	0.024807
433748	Llph-ps1	1.221	2.05759	0.872432	0.024807
68273	Pomgnt1	5.43352	6.30336	0.871753	6.39839e-05
77951	Cyp20a1	5.26031	6.1298	0.871643	7.0859e-05
225115	Svil	5.55591	6.42537	0.871215	5.96811e-05
626802	Gm14322	2.96111	3.82152	0.871033	0.0010485
100040417	Gm2759	2.97418	3.83451	0.870858	0.00111281
100169874	Gm11110	1.3469	2.18478	0.870635	0.0184736
225659	Cep76	4.60693	5.47403	0.870483	0.000127809
22385	Baz1b	7.65627	8.52633	0.870465	2.94178e-05
66263	1810014B01Rik	1.49932	2.3386	0.868675	0.0152333
50497	Hspa14	6.33071	7.19792	0.868228	4.25834e-05
100040244	Gm14698	3.21339	4.07243	0.86793	0.000778416
432508	Cpsf6	6.51749	7.38449	0.867905	4.0224e-05
17766	Nudt1	3.22437	4.08335	0.867807	0.000754284
78755	Fam122b	4.00062	4.86299	0.867518	0.000246822
66641	Sike1	5.06648	5.93095	0.866921	8.75458e-05
20462	Tra2b	5.80479	6.66966	0.866344	5.67219e-05
74270	Usp20	5.14369	6.00751	0.866137	8.76344e-05
77733	Rnf170	4.1405	5.00191	0.866067	0.000226143
30058	Timm8a1	4.89499	5.75763	0.865406	0.000109428
260305	Nphp4	1.87869	2.72088	0.864665	0.00856057
234825	Klhdc4	5.82657	6.68946	0.864339	5.89684e-05
433702	Ncbp1	6.48818	7.35098	0.863716	4.42173e-05
223690	Ankrd54	5.08768	5.94898	0.863712	9.57384e-05
69482	Nup35	3.08675	3.94045	0.863373	0.0010271
170472	Recql5	3.86688	4.7233	0.862043	0.00032344
11841	Arf2	5.33058	6.19042	0.861875	7.92555e-05
216292	Mettl25	2.26638	3.11086	0.861574	0.00421067
666173	Vps13b	6.39164	7.25157	0.860904	4.83372e-05
100088	Rcc1	6.76408	7.62358	0.860251	4.37114e-05
235040	Atg4d	3.82421	4.67717	0.858731	0.000364798
22146	Tuba1c	2.79429	3.64104	0.858547	0.00158969
29807	Tpk1	2.83784	3.68473	0.858344	0.00182738
12151	Bmi1	5.54281	6.39938	0.858317	7.5584e-05
27966	Rrp9	5.54719	6.40375	0.858297	7.47797e-05
114714	Rad51c	3.95521	4.80807	0.858131	0.000313937
53319	Nxf1	6.06205	6.91872	0.857889	5.8178e-05
14450	Gart	6.78648	7.64356	0.857816	4.5656e-05
108707	Fam207a	5.54938	6.40483	0.857197	7.77561e-05
329828	Myorg	3.29897	4.14722	0.856548	0.000822487
53611	Vti1a	3.56391	4.41277	0.855752	0.00054035
381379	Med19	5.30236	6.15591	0.855607	9.42378e-05
240041	Zfp945	3.66408	4.51314	0.855488	0.000485918
56541	Habp4	4.94894	5.8013	0.854995	0.000119846
192657	Ell2	3.99422	4.84385	0.854739	0.000315225
57267	Apba3	5.41925	6.26908	0.851724	9.32472e-05
108121	U2af1	5.3903	6.24009	0.851722	9.56498e-05
14283	Fosl1	3.07467	3.91622	0.851199	0.00127601
67224	Med29	2.483	3.3193	0.850861	0.00292258
66970	Ssbp2	2.40794	3.2434	0.850807	0.0036264
13144	Dapk3	5.42878	6.27743	0.850534	9.71838e-05
243834	Zfp324	1.95976	2.7892	0.850414	0.00797459
22059	Trp53	6.70847	7.55803	0.85033	5.42522e-05
97112	Nmd3	6.05745	6.90647	0.850231	6.7838e-05
269181	Mgat4a	1.63716	2.46093	0.850039	0.0127361
67141	Fbxo5	4.78805	5.63491	0.849794	0.000152831
213402	Armc2	0.698207	1.49574	0.848234	0.0577496
72960	Top1mt	4.84962	5.69491	0.848097	0.000152442
100503334	NA	0.566347	1.35857	0.847855	0.0749032
271849	Shc4	0.495603	1.28476	0.847634	0.0857668
66396	Ccdc82	3.51109	4.35082	0.846829	0.000678386
67848	Ddx55	4.37535	5.21808	0.846624	0.000237238
18823	Plp1	0.0780838	0.845578	0.846024	0.141576
67106	Zbtb8os	3.28855	4.12625	0.845979	0.000998731
68187	Fam135a	6.36336	7.20794	0.845554	6.635e-05
21924	Tnnc1	-0.0221617	0.739068	0.845542	0.166093
654799	NA	-0.0221617	0.739068	0.845542	0.166093
100502997	NA	-0.0221617	0.739068	0.845542	0.166093
545683	Gm13213	-0.0221617	0.739068	0.845542	0.166093
625347	Gm6578	-0.0221617	0.739068	0.845542	0.166093
17883	Myh3	-0.129896	0.624063	0.844973	0.195974
109361	D730005E14Rik	-0.129896	0.624063	0.844973	0.195974
76799	Tmem234	5.48464	6.32768	0.844844	0.000103176
67188	2700046G09Rik	-0.372993	0.362256	0.84346	0.278164
110385	Pde4c	-0.372993	0.362256	0.84346	0.278164
72230	Zfp558	-0.372993	0.362256	0.84346	0.278164
68268	Zdhhc21	6.06968	6.91184	0.843359	7.72663e-05
78655	Eif3j1	5.14947	5.9902	0.843	0.000132461
75739	Mpp7	4.17487	5.01338	0.842973	0.000326271
67903	Gipc1	5.97697	6.81848	0.842792	8.11989e-05
56846	Necab3	-0.511855	0.211071	0.842423	0.335094
231044	Gbx1	-0.511855	0.211071	0.842423	0.335094
320965	4831440E17Rik	-0.511855	0.211071	0.842423	0.335094
632352	Gm7085	-0.665521	0.0421677	0.841094	0.286221
11307	Abcg1	-0.665521	0.0421677	0.841094	0.286221
664989	Gm7438	-0.665521	0.0421677	0.841094	0.286221
100503808	Gm14925	-0.665521	0.0421677	0.841094	0.286221
216238	Eea1	6.68382	7.52385	0.840805	6.60995e-05
69923	Agk	3.22437	4.05588	0.84013	0.00105982
76167	Snrnp35	3.77278	4.60698	0.840081	0.000544919
13191	Dctn1	7.19155	8.03087	0.839865	5.97805e-05
75659	Wdr54	3.71946	4.55299	0.839632	0.000575371
78895	Pus7l	3.69599	4.52921	0.839428	0.000578071
53374	Chst3	-0.837527	-0.149165	0.839328	0.352234
629967	Gm11677	-0.837527	-0.149165	0.839328	0.352234
71760	Etnppl	-0.837527	-0.149165	0.839328	0.352234
72813	2810454H06Rik	-0.837527	-0.149165	0.839328	0.352234
100039585	Gm14819	-0.837527	-0.149165	0.839328	0.352234
11656	Alas2	-0.837527	-0.149165	0.839328	0.352234
79233	Zfp319	4.38516	5.22055	0.839231	0.000264165
666474	Gm13167	4.05698	4.89125	0.83909	0.000401623
20384	Srsf5	6.31795	7.15584	0.838891	7.68699e-05
320472	Ppm1e	4.0322	4.86616	0.838866	0.000409422
71804	Mtfr2	3.48394	4.31419	0.837429	0.000852635
66262	Ing5	5.40002	6.23397	0.83585	0.000127894
230596	Prpf38a	5.69067	6.5249	0.835784	0.000108489
66258	Mrps17	3.26747	4.0942	0.835049	0.00125418
230784	Sesn2	6.0154	6.84921	0.835044	9.28973e-05
76366	Mtif3	5.04186	5.87389	0.834448	0.000165847
74043	Pex26	4.18052	5.01052	0.834414	0.000373501
19367	Rad9a	5.8139	6.64591	0.833424	0.000106709
210009	Mtrr	5.77709	6.60858	0.832944	0.000109804
20637	Snrnp70	8.0238	8.85633	0.832842	6.06918e-05
103765	Tmem17	1.53503	2.3386	0.831315	0.0195408
268930	Pkmyt1	5.03252	5.86125	0.831157	0.000180925
71997	Smg9	4.65641	5.48437	0.831117	0.000234416
244216	Zfp771	4.1405	4.96694	0.830959	0.000421319
66448	Mrpl20	5.69856	6.5279	0.830876	0.00011739
243833	Zfp128	1.4627	2.26374	0.8302	0.0198165
17192	Mbd3	6.42534	7.2546	0.830184	8.80018e-05
22325	Vav2	4.70033	5.52701	0.829741	0.000237097
70645	Oip5	3.8024	4.62579	0.8291	0.000639851
93734	Mpv17l	2.80896	3.62617	0.828597	0.00270203
68626	Elac2	5.44295	6.26908	0.827961	0.000146625
74753	Trmo	2.73411	3.54945	0.827324	0.0028953
19286	Pts	3.40893	4.22821	0.826769	0.00102581
67951	Tubb6	6.69866	7.52435	0.82645	8.7444e-05
66388	Cutc	2.6713	3.485	0.8262	0.00315123
237082	Nxt2	4.20289	5.02476	0.826177	0.000405742
53317	Plrg1	5.96065	6.78541	0.82604	0.000113042
68559	Pdrg1	6.20609	7.0302	0.825179	0.000104471
19212	Pter	4.07529	4.89435	0.823761	0.000497066
238023	Hexdc	3.23526	4.05033	0.823485	0.00131908
100043468	Zfp955b	3.88775	4.70573	0.823341	0.000589452
21415	Tcf7l1	4.43328	5.25236	0.822751	0.000351223
80861	Dhx58	4.97192	5.78967	0.820265	0.000231685
[truncated: 10,944 more rows]
